# Supplementary material for: Integrative network analysis of circular RNAs reveals regulatory mechanisms for hepatic specification of human iPSC-derived endoderm
Source: Stem Cell Res Ther. 2022 Sep 8;13:468. doi: 10.1186/s13287-022-03160-z (PMC9461288; doi:10.1186/s13287-022-03160-z)
Supplement: Supplementary file 1 — Additional file 1. Appendix. 1: Changed genes lists of GSE66282 and GSE128060. [file 13287_2022_3160_MOESM1_ESM.xlsx]

## Sheet: GSE66282-UP
GSE66282-UP changed genes list
Gene.symbol
FGB
FGG
HMGCS2
VTCN1
TXNIP
DLX5
FGA
PLA2G12B
ERP27
GSTA2
CXCL12
TFAP2A
HPGD
HIST1H2BD
ZNF750
UPK2
ATF5
HABP2
ALDH1A1
TMEM54
DIO2
RSPO3
APOB
AMER2
DLL1
AKR1B10
GSTA1
GSN
APOM
DDIT4
EFNA1
SOWAHA
CDKN1C
AMOT
CDX2
SOAT2
SLC39A5
KANK4
KRT80
CPXM2
SOX3
TTR
ATP6V1B1
SLC7A2
EPAS1
SEPP1
SLC13A5
CLDN10
DDC
EEF1B2
ANXA9
CTSE
BNIPL
MT2A
AP3M1
CYP4X1
ARRDC4
CA4
UNC93A
SMAGP
SKAP2
SYT7
MBNL3
ARSG
ADGRG1
RBP4
ID4
SNTB1
DLX3
GPC3
TACSTD2
LCP1
IGSF1
ID2
KCNJ16
ATP12A
AQP11
GAS1
RELN
ATP6V0A4
CPN1
DPP4
AKR1D1
TMEM64
RARB
MT1A
MT1E
CDH6
POMC
DYNC1I1
ISL1
SLC2A5
MAFB
KRT7
DAZ4
SLCO2B1
PDZK1
PFKFB4
LAMP2
RHBDL3
RBBP8NL
TRIB3
NOSTRIN
CALCA
FAM3B
PANK1
DPPA3
C3orf14
FAM170B
DFNA5
ENPP2
BMP6
HSPA1B
SCG5
ZFAND1
MT1X
PIGH
EPB41L4A-AS1
SLC16A9
SPNS2
SERPINF2
ASNS
ESRRG
RIN2
LGALS2
CEBPA
COL3A1
CRYBA1
NMNAT2
FREM2
MYL3
CAMK2N1
S100A14
MPC2
KCNG3
ALDH3B2
SLC7A3
PDGFRA
SNHG7
SGK1
PPP1R3C
GTF2IRD2B
GRHL3
C1orf115
MT1F
MOXD1
HNRNPA0
MYLIP
IRX2
CHMP3
MEIS2
CSF2RA
RPL17
PRKCH
PRDX3
OVOL2
LAMA1
BCKDHB
GLB1
KCNJ13
FTCD
ISCA1
MXI1
COMMD6
RPS4Y2
PPIC
SP8
MDK
SUB1
HIST1H2BK
TANC2
DUSP9
ARMCX6
AUH
YIPF5
CREG1
HIKESHI
TPD52L1
SLC44A3
TUSC3
TSC22D1
FEZ2
RPS7
RPLP0
STOM
PLPP3
PTPRF
PXMP2
UBE2E3
DSP
RPS4X
HIST2H4B
APOA2
LRP2
HEY1
C5orf38
PTGR1
DYNC2LI1
CCNC
EPHX2
RBKS
ATP5F1
RGS4
EFEMP1
TSPAN3
A1CF
FAM63A
MT1G
MRPL45
SMARCA2
ZNF626
PLCL2
CNIH1
WNT11
IGFBP6
RPL22
CFD
GATA3
ID1
C2orf88
F11R
KAT2B
TMEM154
RNF128
IFI27L2
THBS4
SLC2A1
TMEM191B
SYNDIG1
IFT52
SMTNL2
GNG10
MAD2L1
BMP5
PRKD1
DPH5
RPL39L
MAL2
KLF9
LYPLAL1
MTTP
CHST13
TSC22D3
PM20D2
RPL10A
ATP6V0E2
VLDLR-AS1
RPL21
MT1H
LRCH2
ARRDC3
THEM6
SDSL
RGAG1
TECRL
TMEM116
TMEM38B
NAV2
SCOC
LCN15
LPAR5
C11orf1
ELF5
DAZ2
F7
SOX9
TCAIM
HSPA12A
SPINK2
PROSC
GSKIP
CDH10
ANKRD37
TMEM37
EPN3
AQP12B
TSPYL1
OLFML3
SF3B6
S100A13
CXorf57
LAP3
EFHD1
ARL4C
C1orf105
GLRB
SNHG8
EIF1B
FUT4
CIDECP
RPL9
MMGT1
BTG2
SLCO1A2
QDPR
CD24
NAP1L5
ACOT4
HNF1B
TMPO
ELMOD1
PIGF
KCNK13
C6orf48
ATP2B1
44819
RPRD1B
SLC35D2
TRPM4
RPS17
SRP9
SLC16A14
SERPINC1
MANBA
RARRES2
PHOSPHO2
PRODH2
TSTD1
ECI2
RAB23
PTGS2
INHBE
NAALAD2
MAF
RPL23AP87
CPM
BCL6
ARMT1
C4orf19
BRMS1L
LYPD6B
BCDIN3D
PDGFRL
TCTEX1D2
PAQR3
SSBP2
TRIM37
FAM107B
ADO
TCEA3
RPL7
HEBP1
ZC3H8
RAB4A
MEP1A
ZBTB16
DNAJB1
TNFRSF19
THAP10
MGC72080
ZNHIT3
PLCG2
BRK1
TSPAN31
TMEM126A
RAD51C
TRIM45
GALNT16
IGFBP3
SHANK2
NDRG1
SH3YL1
SYPL1
DLD
ESD
DOCK7
LOC105379362
TESK2
ZC2HC1A
EML1
DPH3
GLRX3
DPYS
ELF1
VGLL1
ILDR1
WNT6
HPRT1
FBXL14
PSMD7
NABP1
C12orf60
TMEM99
CTSO
SH3GL2
CIPC
ARF4
EIF3M
LMO1
PREPL
C1orf53
MBTPS2
NUP62CL
SERP2
SLC35D1
PFKFB3
DIRAS2
STARD3NL
B2M
CLDN9
RNF43
IFT46
CRTAP
GRHL2
ALG10
SLC25A26
MAPK1IP1L
SLC27A2
ATP5I
SGCG
ATP5E
RECK
RAB25
ACP1
UCHL3
CMTR2
CREB3L3
LINGO1
SFR1
METTL23
ATPAF1
PCDH11X
SUMO2
RNF145
DEPTOR
PRKAR1A
OSTC
ARL6IP6
BMF
GSTK1
P2RY2
PSPH
SYT13
FUBP3
SNX7
GJB1
FIGNL2
TMEM106C
RPL21P28
ABCC2
PLS3
CBX1
TFAP2C
GOLT1A
HSD17B2
CBX4
FUT8-AS1
ZNF627
TACC1
COMMD10
HID1
C12orf4
NUP35
RBM4
LDOC1L
NMD3
FBXO3
SNX24
BTBD1
PRTFDC1
FAIM
LOC105377348
CPVL
BIN1
ARMCX1
JAM2
TFF1
FRZB
OPCML
ZNF33B
NFIL3
TSPY26P
TFCP2L1
APOC3
MOB4
CKLF
TSPAN6
EGFL6
MRPS33
CYB5A
POSTN
DUSP12
MNS1
ALDH1L1
TIMM8A
TASP1
SERPINB9
STYK1
PIGA
HRASLS
TMEM14A
CRH
LAMB1
DDIT4L
PRR15L
CHMP5
DBI
RPL23AP64
BEND5
C2orf47
FGFR3
DNAJB9
C1orf122
TUFT1
CHGB
HAT1
P4HA2
KLHDC9
KLF10
TMEM144
HSD17B11
COL6A3
MCTS1
FAXDC2
KLF13
AKR7A2
PDCD2
TIMM9
SPCS1
PRDX4
IARS
ANXA2P1
PDK3
BMP7
PPM1L
CRYL1
SHD
ANXA3
RPS15A
ATP6V0D1
PI4K2B
SLC44A2
RPE
SPIN4
GGH
AFMID
UTP14C
RPSAP58
MRPL1
BTG1
DYRK4
MYO9A
MRPS35
SNX5
MTMR7
NDUFB5
SLC16A6
GPR137B
EEF1G
BORCS7
HDHD3
NME7
BNC2
MRPL20
TAC4
DLAT
WDHD1
STAMBPL1
FAM133B
PON2
ATP6V1C2
ANXA2
SP4
CLIC5
DLEU1
MAP2K5
KLHL5
P4HA1
PRIM1
LETMD1
KIF2A
CEMIP
ZXDA
CKB
LRRC58
ACTR10
EIF5
MTMR12
MANSC1
ALG10B
UGT3A1
LRRC1
DDX21
RPL15
EBPL
TMED10
TSNAX
ORC6
RNF219
PKDCC
MEIS3P1
WLS
CTNNAL1
SLC6A9
NFE2L2
LOC100288238
B3GNT2
STC2
MED7
CHST15
RMDN3
G3BP2
SDHAF3
HIF1A
NAA50
SERPINF1
MMADHC
LRRC8D
CKS2
ATP6V0E1
ARL5B
SNU13
CRB3
TYMP
BTF3L4
PTP4A1
XRN2
MS4A7
FXYD6
SNHG1
HINT1
RABL3
DNAJA1
FAM3C
TMCO3
PHYH
NEDD9
LZIC
TMPRSS6
CNTN1
AKR7A3
TPT1
PPARG
DHRS2
HIST1H2AC
SARS
CCDC120
KLHL9
SPINK1
HIST2H2AA3
MTMR6
MED30
AK6
SPATA7
LCMT1
CHPT1
SLC3A2
FAM110A
TMEM14C
GUCY1A3
VAT1L
ECI1
TPI1
BTF3
SLC6A4
MAPK9
TMEM45A
TMEM79
RPS27A
MEIS1
COPS8
TMCO4
TBC1D8B
KLF4
FRAT2
TGM1
PKIA
ASAP2
DPM1
COPS4
HSPA8
TRAPPC2B
GHITM
HPF1
ZDHHC15
PPA2
TAPT1-AS1
C10orf10
ALDH5A1
ACAA1
VKORC1
ACSL3
PLA2G2A
TBL2
PRLR
TM2D1
ZFAND6
DKK3
GABARAPL2
ARID1A
LEAP2
MOB3B
MAP3K8
ARMCX3
MOCS2
RPL23AP7
PSMA6
SPTLC3
MYOF
NDFIP1
COMMD3
RPL26
ZFAS1
RBBP7
SEC24A
CPS1
C22orf39
PKP2
ZNF75D
RFX3
MYL5
MTHFD2
C20orf24
BNIP3L
TBX3
PRRG1
AKTIP
KCTD12
ATP6V1H
DNAJC19
GEMIN2
SCRG1
SYN3
APOA1
PGM2
TSC2
RAC1
ELL2
SDHD
NR2F2
ASAP1
TSPAN10
TCTN3
C11orf54
CDYL
SLC30A1
RPL30
TMEM114
PPIE
ELF3
CPN2
PTPN13
EIF3F
SLC29A3
CHAC2
ITFG1
VPS25
CALM1
FAM199X
FBRSL1
TMEM141
TMEM243
PRRT3
TMEM251
PRSS8
EML5
RPL13AP6
FTH1P3
MRPS18C
PRKAB1
CUL5
GRHL1
GTF2H5
UGP2
PGK1
CRIPT
ZNF433
CASP6
PNCK
MRPL11
ACADM
UXT
CLDN3
PDGFC
AASDH
WDR91
NUDT21
FAM120AOS
FOLR1
LINC00261
ETF1
ZNF404
TAF1A
MAD2L1BP
ZNF226
MRPS11
FUT8
SNORD58B
RHOB
TPTE2
NRIP1
GSTA5
TCF21
RBM7
CKS1B
S100P
ARMC10
TMEM106B
IFRD1
AMBN
WWC1
VARS
CANT1
LYPD6
CD58
FHL2
PGAM4
ZNRD1
LINC00160
ZNF177
NDUFB2
PTS
MSRB2
FAM200B
MTFP1
SCUBE3
UBTD2
CTTNBP2NL
KBTBD11
GABRP
PATE3
TNS3
ALDOA
ZNF138
ODC1
NEK1
PDK4
ATP5C1
GCGR
MAP2K6
IER5
ETFB
KLF2
LMBRD2
GIN1
MYCBP
ATAD1
CRNDE
MYCN
MYADM
FGGY
VCPKMT
AGPAT5
TCP1
FBXW11
MSL2
SMAD4
ZBED9
IMMP2L
MSMO1
BRD7P3
GMPR2
MBNL2
CPSF6
CBWD5
FAM71E1
NRXN3
ELOVL5
TJP2
AKR1B15
NCKAP1
IGF2BP3
TDH
DENND5B
MAP2
TNFSF4
MRPL21
DCK
TIGD2
ERGIC3
RPL13P5
RNASET2
TTC19
IGFBP7
ACAP2
ACYP2
CNOT9
METTL6
TCFL5
CCDC115
ASS1
ETFA
C19orf48
DCN
HSPA13
RALGAPA1
TMEM56
DNAJB4
TMPRSS2
BBOF1
TPRKB
LCLAT1
TAMM41
DDX47
LANCL2
CLN5
FBXO15
TMCC3
MYO18B
DGCR6
ATG3
GPALPP1
SFRP5
RBMS1
PLEKHA2
SLC12A2
BLOC1S5
FAM134B
UBB
WEE1
GALNT11
GPAM
EVA1A
GSDMA
SLK
HAX1
BCAM
ITGB1
PDCL3P4
DCUN1D5
BET1
ALKBH1
DNAJC22
DHX15
NBN
PRR5
BANP
TRAPPC2
OIP5
PEG3
LIFR
CDC42EP2
ADGRV1
DAG1
ALDH4A1
ANKS1A
INSIG2
LAMTOR1
PCK2
SVOPL
NSF
FAM174A
TFB2M
REG3G
LHPP
EHHADH
C1orf50
ADPRM
SH3BGRL
ITFG2
C11orf70
CSNK2A1
ARL4A
DYNLL1
MRPL9
HSPA4
PTPRK
MAP3K7
NGDN
HNMT
ADRA1B
CDO1
SEC22C
SDCCAG8
PSMD10
LOC154761
HNRNPH1
GPC5
MYRFL
HINT3
WDR54
REEP6
OSBPL9
C1orf74
MTSS1L
SRSF7
RHOU
TEFM
SYNPR
GYG1
LSM6
BEX1
TMEM245
UBE2G1
FLRT3
VPS35
GAMT
FKBP1A
ATOX1
C12orf57
H3F3C
CTSV
YAP1
C21orf33
FAM49B
SHC2
SLC31A1
NCOA7
TRAPPC11
VBP1
RCN2
LSM3
MTM1
ANGPTL4
FBXO21
HILPDA
FAF1
LFNG
SDF2
TMEM205
SLC35B3
DSC2
DUSP28
HINT2
HIST2H2BE
CCDC126
CISD1
MEDAG
DET1
VPS4B
RPS26
CD2AP
TMX1
C3orf38
ZMAT2
LOC93622
NDUFA11
ADCK2
ELMOD2
TUBB4A
KDM3A
ZNF585A
KRT19
PCBD1
CCDC53
SLC7A11
PHF24
SERPINI1
LMBR1
CHCHD5
VTN
UBXN2B
PSMC4
UNC119B
ABCD3
AFF2
EFHC1
BICC1
TRIM4
TLR6
TAF2
ACTG1
CLASP2
LGR4
DDIT3
CENPQ
NUDT7
EIF3H
ZNF184
ZSCAN16
PLAGL2
ABHD12
SEMA4G
SPACA9
CR2
EGLN1
BCAP29
NUP133
PDCD6
OTUD6B
YTHDF3
PRNP
TPTE2P6
C2orf15
UBFD1
CHMP2B
CENPK
ADNP
CNNM4
ST3GAL1
SH3KBP1
JADE3
SRI
TMCO1
NDUFA10
DOPEY2
U2AF1L4
SAP30L
FOXP1
RFC4
RPL32
CLNS1A
ACVR1B
STOX1
ENPEP
SP6
ERCC1
LRRN1
KIAA0895
ACADL
MFAP1
PRSS16
SPHAR
SPTLC1
FERMT1
HIBCH
LOC389332
FMO4
RPS4Y1
CCNG2
NYNRIN
TMEM170B
TM2D3
IGBP1P1
KRT10
WTAP
MSX2
RPS6KA5
SLC16A3
PROM2
BEND6
MRPL39
MIR578
PTK2B
SMIM11A
STX8
EPDR1
METRNL
TRIM33
SEC63
SGPL1
USP42
KLHDC2
RFC3
USP14
CGRRF1
ZNF280D
MXD1
SLC39A14
CAT
CENPA
ISCU
F2
MRPL30
SDR39U1
CEP41
RNMT
REEP1
MRPL33
MRPL42
RAP1GDS1
ARMC8
MKX
PHGDH
LMBRD1
BPTF
PARL
TMED7
C7orf50
IGSF3
SDCBP
LPIN2
PURA
MYO5B
CFB
COL11A1
CSNK2A2
PRKAR2A
SPHK1
MRPS36
GALT
SNORD78
TTYH1
RNLS
THNSL2
POLE4
ABCB10
SLC35G1
RALGPS1
ING2
EMC6
SENP8
RIOK3
ZC3H12C
KATNBL1
DYM
PRSS1
CST4
PDCD10
KDELR2
ABHD15
FHIT
MIR507
TXN
WDR41
COMMD8
CNPY2
MKL2
XKR6
TRMT5
ASB3
TRIM13
RABGGTB
GATA5
KCNJ2
CTH
ANXA2P3
ALKBH7
EXT2
HOGA1
FNTA
SLC22A7
ZNF330
SHBG
AP3S1
LINC00936
WDR37
DLX6
PRKAB2
ZNF395
UMAD1
LGALS8
UFSP2
PDRG1
DAB2
C15orf61
SUMF1
EEF1E1
SELM
FAM122A
JPH3
MFF
ADAMTS19
SLC30A2
PGAP2
XBP1
SPATA17
PPP2R2A
OR7E91P
LLPH
CRLS1
PCDH7
SYBU
ANXA4
FBXO25
PLIN2
TTPAL
PIGP
LYRM7
SLC26A7
WWP1
KRCC1
PTPN3
PRIM2
PTPN2
MRPL40
BNIP3
FAM162A
SAR1B
LINC00238
HNRNPH3
LANCL1
WDR20
KLHL42
DSTN
ATRAID
RPA3
ITGA6
C2orf76
MSANTD4
LXN
SPDYA
YEATS4
CCNB1IP1
SIAH2
OAF
RLN2
RIDA
PAIP2
SNX15
LOC100419583
EIF1AY
NEURL2
DHRS4-AS1
CIRBP
HIST1H1D
SBDSP1
IMPACT
PHACTR1
NPNT
STEAP1
CSTF3
ANAPC1
USP1
ZBTB21
ERMP1
PWWP2B
ATP2C2
MAP4K3
SLC43A2
TPM1
B3GNTL1
MUC1
CA13
ANAPC13
MBIP
NME1-NME2
EDEM3
TRNT1
EPHB1
MRPL13
OXR1
FAM214A
SLC25A40
PPP1R8
NDUFV3
SNRNP27
WRB
GOPC
DAPK1
SLC25A3
NFU1
FILIP1L
THOC3
SDHAF1
ADK
DCTPP1
LRR1
MTUS1
TMEM184C
PLEC
MOB1A
IFT20
FA2H
SCCPDH
SNORD89
YIPF4
PRPF38A
MIR488
ST13P4
FBXO8
ITGAE
DIO1
SLC35A1
DHRS3
TMEM136
RAB9A
CTHRC1
KRTAP9-4
PTCD2
CNOT7
RHOT1
S100A7
PDSS2
ST13
COMMD1
TTLL7
RPS13
LITAF
TM4SF18
UBE2K
LDAH
C17orf97
RAB28
ESAM
FBXO17
GCA
LOC100129550
SOST
DNPH1
CHMP4A
LIAS
NDUFB11
SCML2
RNF149
GBE1
SLC25A31
HSPA1A
NT5C3A
TLE1
MAN1A2
PRKDC
LINC00347
TMEM2
PGLS
EEF1A1
LMAN2L
C1orf52
CD163
IGBP1
SREK1IP1
SGPP2
SFXN4
MPP6
SWI5
PBX1
DUT
AK2
TINAGL1
TOMM20
RPEL1
NEFH
PJA1
DUSP11
GPRASP2
C6orf89
MOCOS
ECE2
CRBN
POLR2A
PFN2
ERICH4
MFAP3
TSGA10
FGFBP1
TFPI
ATP7B
SLC33A1
44621
UQCC3
STAM2
PMM1
AVEN
BICD1
ICK
PITX2
NDUFA6
CYSTM1
MAN1C1
TIFAB
MTUS2
GOLIM4
ZNF442
GGACT
TMEM167B
TSHZ1
BBS7
TMBIM4
CNBP
SH3GLB1
NENF
SLC36A1
PSAT1
TEAD3
CD164
TMEM164
PSMG1
STAMBP
TMED4
GHR
SPC25
KBTBD3
FAM19A4
ZNF518A
EGFR
NDUFAF4
DPCD
RAB27B
HMGN2
PGAM1
ZFP36L2
SHB
RPS5
F10
UQCR10
COX7A2
RNF4
ICMT
TUBE1
E2F5
PIGY
YY1
ZNF616
DPH6
RAB11FIP2
FAM210A
DNAJC25
TXNDC9
CCT6B
WAC
BTN2A1
NOP16
N4BP2L1
SEC23IP
RPL14
SLBP
LRRC69
HS6ST2
MMD
DCXR
HCN4
MIR330
CRYZL1
SOSTDC1
GPX8
ATRN
DPY30
PHC2
CDH1
PMPCB
PDPN
MND1
DUSP1
GPR20
ZBTB34
IL17RD
RAD51AP1
FTL
IGF1
UBE2D2
TRIM27
RPP40
SUPT3H
TBC1D1
ZNF467
ABHD13
CRYM
DNTT
DHX40
TMEM18
MCFD2
FAM213A
GATM
RAB3C
SCO1
GTF2B
MRPL46
CDYL2
PSMC6
MUL1
NDUFB4
OPN3
UQCRH
TMEM8B
AFAP1L1
FAM219B
CPQ
STAG2
SREK1
RNF38
RASGRP1
ISPD
PCDHB13
FRMD6
IGFBP2
LOC100130298
KHDC1
SENP2
TMEM33
C14orf39
USP33
SUCLG1
RNF150
TMC5
NEK7
ALOX12B
HERC4
NRBF2
UBE2L6
TRAPPC6A
SMYD2
UQCRC2
SCML1
WDR26
ATP1A1-AS1
SH2D4A
LYSMD3
BCAS2
BTBD3
CES3
PKIB
GPR160
PSMA1
ZDHHC23
PSEN1
MED14
CTNNB1
ZNF20
ENPP4
UROS
C11orf52
PPP1R13B
CHP1
HIC2
PCDH11Y
NPHP1
ALG13
ATP2C1
44814
DCTN3
NCBP2
IRF2BP2
SLC24A1
C17orf96
FBXL20
LIPT1
CLEC2D
MORN3
TMEM110
YIPF1
ELOVL6
SOCS2
COBL
ZSCAN20
SLC25A4
SPCS3
TRIM55
PRMT6
P4HTM
SMIM3
MAX
ACADS
HAUS4
MTHFS
PARVA
SPAST
TRIM23
VRK3
RPS29
DAD1
ZNF581
TIGAR
UQCRFS1
GIMAP4
NDRG2
TCEA2
C18orf54
TCF25
CYB5D2
PP2D1
PRM2
XK
BBS2
GSTO1
KANSL1L
EIF3K
WDYHV1
PRR32
ATP10B
DPY19L4
B4GALT1
ALG6
C5orf15
FBXL3
PTGES3
TMEM254
FAM179B
GPX5
MED8
CCNDBP1
ATP5G2
PRCP
CEBPD
CEBPB
EDF1
EAF1
IMPA2
FXYD4
SCO2
HIGD1A
TMEM39A
KYAT3
TMEM69
SLC22A5
NUDT16P1
KRR1
LRRC40
AFP
STAP2
DUSP22
HIST1H4C
TIMP4
IDNK
LNX2
PPM1D
PSMA5
AGTRAP
AMDHD1
TRIM61
RPS6KA2
FAM206A
TFAM
TMEM128
VEGFA
PCMT1
EIF2AK3
CDV3
PIP4K2A
GTPBP8
SLC23A1
METTL15
CDK6
MALSU1
UPK3B
RAE1
SOCS6
LDHA
C14orf159
CRNKL1
ENDOV
GUCA1A
LOC100128361
CDC40
RRM2
PCMTD2
DERA
RCE1
NDUFAF7
C10orf82
PIGK
KLHL20
N4BP2L2
REV3L
FAM13A
MROH9
GATA2
PIWIL4
ZMAT5
SNORD20
ZNF207
GUK1
CCDC91
CLTA
SLC7A9
SESN3
SNX19
TMEM170A
GGCT
ZNF185
CD55
DCAF4
SPRR2G
TRAPPC4
RPS2
CD99
EIF2S3
ST6GALNAC3
SSX2IP
NUDCD2
ENPP5
CREBBP
IGSF11
SLAIN1
TSPAN33
SMG8
STRA8
JKAMP
TRPV6
RAB11FIP1
UBE2Z
C1orf131
CGN
UQCRB
METTL25
PIFO
RBCK1
MRS2
MRPL36
SOCS5
CS
ZDHHC4
SPAG16
CLDN23
TP53I3
HIBADH
MBD2
RPL26L1
TXNL1
SPRYD7
TBC1D3C
NDUFA12
EEFSEC
CCT7
RPL35A
DNAH14
GPBP1
SERP1
WIPI2
PPID
APMAP
COX14
POLDIP3
GUCY2D
POLR2G
LSR
AACS
LIN7C
SPCS2
PARS2
ASNSD1
ZNRF2
MAGED2
LRP1
VAMP4
GPI
TAF1B
LY6E
SLC2A14
SZRD1
POLR2J3
ATP5EP2
ATP5S
PPA1
PHF11
C9orf85
SIK1
LAMA2
FLJ42627
GINS3
ATP5G3
ZC3H14
ANKMY2
DALRD3
C11orf74
IQCF1
EIF1AX
YIPF2
TMEM167A
TNFSF13B
RPA1
OGG1
COL2A1
GON7
NDUFB3
RFC2
FCGR2B
CRADD
ZFP36L1
LAMC2
TP53RK
RWDD3
ZNF607
CRY1
POT1
FAM47B
C1orf43
SCAPER
CD83
CHCHD3
EIF4EBP2
SLC2A10
STARD10
PLPP6
AXIN2
FBXO5
TMEM127
TMEM159
AP3M2
TPRG1L
VDAC2
AIG1
PIBF1
STK19
NIFK
ITPKA
FAM92A1
REPS2
COA4
AMMECR1L
MPP5
VPS41
TMPRSS3
OR6K3
KMT2C
THBS1
TSEN15
ULK1
HRCT1
SIVA1
DTNBP1
ACOT1
RAP2C
ORAI1
SLC25A2
DGAT1
SLC44A1
HIST1H4E
HIST1H3E
CEBPG
KRTAP9-3
SPPL2A
AAMDC
LAMP3
RIMKLA
HTATIP2
MYF6
EMID1
IPO8
PUS7L
POLR3B
SSTR5
SLC39A11
HSFY2
AHI1
ADPRHL1
WSCD1
WDR86
PEX13
ERMAP
TULP4
SLC34A1
EPHA10
AKNA
PPP1R1A
FBXO4
GOLT1B
VPS26A
DNAAF5
NPTN
APPBP2
TAB1
ARL5A
UBA3
SGMS1
SLC35E1
TMEM237
HMGN1
SEMA3D
TRAF6
TCEAL8
ZNF22
TRNP1
MED19
FAM71E2
RFXAP
TFDP1
HIST2H4A
CLDN7
CDC26
PRCD
CLCN3
SYNJ2
MAP1LC3C
WAPL
VTRNA2-1
ZNF706
METTL1
ISCA2
C11orf65
RPL34
C20orf196
VIPAS39
HINFP
COX6A2
ZMYM5
TAF7
RPL12
MRPL48
C9orf40
CIAO1
SSU72
PSMG2
DHRS4
SLC1A4
OMA1
LRRC29
THAP12
C20orf194
ATG7
SRSF8
ACAA2
CKAP2
ANKRD36BP1
HEPH
PPP2R3C
FLJ20021
GTF2H3
RASSF7
METTL13
PROSER1
LIN37
HDAC4
ZKSCAN8
ZNF214
PCDH18
GPHN
IPO5
DSCR3
FRAS1
HSD17B8
SPDYE1
SULT1A1
SMPDL3A
THEMIS
RPS9
SNHG5
UPK3BL
TUSC1
ADAM17
VPS29
CYP2E1
THOC5

## Sheet: GSE66282-DOWN
GSE66282-DOWN changed genes list
Gene.symbol
TAGLN
ETV5
IGFBP5
CLDN11
TNC
SPRY4
FGF8
MMP9
IER3
CYP26A1
GSC
GLIPR1L1
EOMES
CER1
LZTS1
GYPB
CCDC81
NTS
LEFTY1
FGF17
GYPE
LEFTY2
SOX18
GRP
ACTG2
DUSP5
CRHBP
ANKDD1A
LRP8
DKK1
OTX2
FOXQ1
MYL4
DLL3
APOBEC3G
GPR83
PCSK9
SEZ6
APLNR
DKK4
TRIB2
SFTA1P
SFRP2
THY1
PRKCDBP
SYT4
GAL
PDZD4
HLX
GAD1
SLC7A14
VENTX
ALDH1A3
HS3ST3A1
PIF1
ARRB1
ETV4
ADAM19
COL5A2
RIPPLY3
RN7SK
ARAP3
CST1
BHLHE22
ITGA9
CXCR4
HP
ACTA1
HIST1H2BH
PLAU
ANKS1B
GDF3
CCL2
DHCR24
ADORA1
CLSTN2
PPFIBP1
VWF
PAX6
CD44
APOBEC3D
TMEM100
CAV1
MAFF
HDC
WNT3
PTPRZ1
HAS2
ANKRD1
NBL1
GABRB3
NMRK2
CLMP
KLK6
RAB17
SERHL2
STC1
TMOD1
NFATC1
COL13A1
PDGFRB
CDA
ZAP70
TMEM63A
CD48
NR0B1
ROR2
ZSCAN10
ZNF669
MYO3B
NPPB
FAM175A
SRC
ZNF69
HNRNPU
LRFN5
VGF
LMCD1
MIGA1
TOX2
NPIPB5
ITGA5
FAM189A2
ABHD12B
ADA
LINC01018
CALCR
ITCH-IT1
DENR
SPON1
KCNS1
TRIB1
FGF19
EGF
EPHA2
LINC00599
FOXC1
RNF125
C21orf58
SLC25A29
ZNF483
C5
CASC15
LRRFIP1
ITPR3
YRDC
FAR2
TNFAIP2
GPR3
PRRX2
APOBEC3F
ART5
FGFRL1
NTN4
SMCR5
RNA18S5
KIAA1024
RET
CUEDC1
COL9A2
LOC100128288
ITPRIP
ACVRL1
PSTPIP2
NKD1
SUGP2
DUSP6
SPP1
PPM1K
AEBP1
XRCC2
BEGAIN
DNMT3B
TMEM158
LRRN4
PRDM14
COL8A1
ARHGEF4
GPX2
PIDD1
NLRP8
DTWD2
SPAG16
FZD5
LHX1
ACTC1
SULT1A1
CNTNAP2
HNRNPA2B1
SMG1P1
SNORD36C
CCDC125
PPP2R2B
SLC9A5
P3H2
NPIPB3
MME
PEG10
COL23A1
ETNK1
ZIC2
USP32
GAL3ST4
BAG3
44808
LARP1B
VASH2
CD320
TNFSF15
EXO5
DDX51
ALDH3A2
ETS2
PORCN
LGALS1
LYPD1
MYL10
HSD17B7
BMPER
NFAT5
FMC1
ZNF786
TMEM17
SPN
GABBR2
LRIG3
ZNF394
SEMA5A
SEMA3E
SEMG1
PHF21B
LMOD3
RYR3
C2orf69
MCMDC2
MEIS3
VRTN
PATE2
ANGPT2
SLC12A4
CHRNA5
PYCR2
FGD6
DNAJB5
TERF1
PAXIP1-AS1
PLXNA1
PIM2
TRA2A
DTNA
FAM89A
ZNF549
EIF2AK4
GFPT2
OCIAD1
SHROOM4
IGFBP4
ADAMTS8
LDB2
SERPINE1
FKBP14
KLHL28
HSD11B2
RHBDF1
NES
LDLR
CCDC50
TRAF5
PLAT
RHOBTB3
MAPK10
ANOS1
AADAT
PCDH10
ELMO1
GLS2
DUSP19
AJAP1
PNPT1
INIP
APOPT1
POLR3G
MURC
ARL16
PLEKHA6
COLEC12
CAPRIN2
HTRA1
SNX29P2
VSNL1
TYMSOS
BLZF1
FHOD1
CLIP2
GRM4
PLIN5
DSEL
44624
IL17RD
NTN1
CTXN1
TCAF2
MBTD1
NPIPA1
RAX2
SPTLC1
PPP1R16B
GSTTP2
GALNT3
SYTL2
ST8SIA4
RNF19A
OXTR
C1orf61
ST8SIA1
FZD7
BEX3
IL10
NDUFAF7
CCND1
GNB4
RASL12
ISG15
FAM63A
ST5
RASL11B
MCM8
PLXNA2
LRRC2
CSF2RA
NFASC
LOC107133515
RHBDL2
RNU6-1
DAPP1
ANXA1
CRABP1
DEF8
OLFM1
DYRK2
ARHGEF6
LIX1L
STRIP2
BLOC1S6
ANKRD44
RENBP
COL7A1
NACC2
FEZ1
ADAM9
POLR2J4
WDR74
PLPP2
PIPOX
TBC1D16
AMHR2
MFAP4
CEP19
RAB15
EXTL3
FBLN1
BAZ1A
GPC4
SEMA4A
CEP55
HAUS2
PRR11
UTF1
AHR
ALPK2
SLC4A5
MSN
RASSF6
DMC1
MEGF6
TDP1
RADIL
VIPR1
MAGT1
LRRC32
ALPP
PTGR2
CCBE1
RNVU1-18
LPAR4
BCAR3
NUBPL
TNNI3
WFDC2
CAMKK2
GRPR
KIAA0408
GDPD1
NRP2
ERVMER34-1
COL6A1
CYR61
NLGN2
PGM5
C11orf63
BHLHE40
SSTR2
UVSSA
PTPN6
NFE2L3
AHSA2
CES2
FUT6
OLFML2A
CEL
JMJD1C
EFHD2
LRRC3DN
ZNF860
MESP1
TAGLN3
ZNF600
STMN2
PDE4C
RAP1GAP2
FAM110D
DGKA
TIAM2
SPRY2
AIRE
ZNF14
NOG
C16orf92
TBX1
CRYGD
SLC4A11
FNBP4
CAV2
SLC4A8
LINC00294
KCNK6
ZMYND19
CYGB
HSD17B14
JADE1
TNFSF14
CALD1
NABP2
TGFB1I1
PHAX
COL6A6
ZSWIM4
VIM
HNRNPL
DDB2
TMEM132D
HHEX
NRG1
CACNA1I
ELOVL2
DCLRE1C
CSTF3
BIRC3
ZNF652
PPP1R1B
LOC286254
RBPMS
NUDT15
DENND2A
PIK3CD
TMC6
CTNND1
NFKBIA
GLIPR2
ZNF223
TNNT1
SREBF1
YWHAE
TBC1D2
MRPL57
MBD4
PPA2
SPRY1
GUCA2A
UBN2
EBLN2
ICAM3
RRAS
ZMAT3
SOX17
AGAP6
SYAP1
TET1
HACD4
PCDHB9
TPM2
LRAT
USP13
ZNF322
TMEM201
EML3
FCGR3A
SLC5A8
AGPAT4-IT1
ZNF682
AOC4P
SFRP1
NUAK1
LINC00202-2
PITPNC1
FAM184A
SLC6A16
COL6A2
RAMP2-AS1
GPR1
GOLGA6L6
ANKRD20A1
NKTR
NBPF11
CEACAM1
ROR1
ETV6
ARHGAP11B
PHLDA3
AEN
SNAPC1
FARP1
TACC3
SDHAP1
S1PR3
ENO2
ST3GAL5
SLC25A51
TAOK1
LOC100134868
CCDC3
GOLGA8B
RIMBP2
SHISA2
TNFRSF21
NKX2-5
NBPF9
PRICKLE1
CAMKV
RGS10
CCDC34
SH3BP4
CCNA1
ZNF451
CSRNP1
PCED1B
KEL
COCH
DDB1
BMS1P5
SPOCK1
SLC35E1
NANOG
SH3PXD2A
CREB5
ERAP2
SPDYE8P
LCK
OSBPL8
DLG4
HYPK
PGGHG
TRIM47
GNL3L
IGSF21
CABLES1
BST2
DACT2
ZNF557
ZNF577
USB1
TDRD1
CCDC150
TMEM185A
KRT16P2
PDLIM3
ZNF738
COL5A1
TAGLN2
PRPS1L1
FOXF1
MICAL1
BCYRN1
HYKK
N4BP2
FAM174B
HLA-DRB6
ADGRG2
TMEM106A
NEK8
HSPA5
MFSD14C
ZSCAN2
ZNF204P
ESPL1
RNY3
SNRNP70
TUBB2A
IPW
LEP
RNU1-3
LOC101926975
DST
PLXNB1
FAM65B
CYTH2
RPL7L1
TROAP
CORO1C
KIF21B
CD14
PILRA
MMP23B
KIF14
PLPPR5
CPE
NBPF10
ITPK1-AS1
RBPMS2
NODAL
AASS
GCLM
ACTN1
SORCS1
P2RY1
ZBTB40
RUNX1T1
NIPA1
CDAN1
NAGLU
SULF1
DLG3
PHC1
ATP8B3
GMPR
SS18L1
SERTAD4-AS1
ALPL
LOC644936
MMP15
KCNQ2
SP5
FOXD1
TPPP3
PHACTR2
PLA2G2D
CDK14
CYP27A1
HJURP
HERC5
MID1
PELI1
DRAM1
TRIM13
NETO2
CALB2
SEMA5B
PRRG4
CDKN2AIPNL
CD68
NECAB1
CNN2
ST3GAL2
ANO1
CENPW
USP49
SLC16A12
TMEM156
CCDC136
ARID4B
SSUH2
VANGL2
SKP1
GMEB1
CREB1
WASH3P
BMP8B
ADGRA2
MYL9
HES6
PSME4
EVI5
CRACR2B
VPS41
PLXNB2
SIPA1L2
TUBB6
KLF15
KIF26A
UAP1L1
STEAP3
PPFIA1
IPP
CASP3
RNA28S5
EMP3
VCL
PCDHA2
KIF5C
GREM1
TUBB3
TSHZ3
SLC2A6
MIXL1
TCF4
RORB
MOK
CHST7
LMNA
UBA1
MANEA
NMUR2
MBD3L5
KLHL4
POFUT1
GPR162
T
ZNF264
MRGPRG
ZNF608
UNC79
EID2B
AGO2
DHX33
SEMA3F
MICB
LOC100190986
TRIM71
RAI14
SMARCD3
TNRC6A
PLXND1
RAD51
MT3
PREX1
RGS11
ANKRD13D
TAF15
KYAT1
ORAOV1
44809
FSCN1
NOP2
CGNL1
DNAJC28
ACTB
RNVU1-7
SH2D5
MORC2
BTNL10
VARS
ZNF626
LSR
TUBA4A
S100A11
CAPN12
HDGF
SLC44A4
KIF1B
CSMD2
OCIAD2
FAM222A
PKN3
ZNF430
QRFPR
HOXB5
TIPARP
DNAH2
GAP43
ABCA7
RGS5
TDO2
LRRC8B
PLA2G3
TCIRG1
KMT2E
HEATR3
FYTTD1
C8orf37
POU2F1
GPR183
KCNH6
USP48
COL27A1
HIST1H2BE
SHCBP1
ABTB2
ATP2B4
FHL3
L1CAM
GADD45B
ADAMTSL2
NELL2
USP44
MDN1
TP53I11
EPB41L2
CELP
SRY
PTCHD1
GJA4
CDCA7
ZNF486
PKM
GSDMB
SNX16
PEBP4
KIF20A
BBS4
INO80D
TNPO1
ST8SIA2
WNK2
MAPK8IP1
PPP1R14B
FADS1
RBM24
LOC100129055
SAMD3
RBBP4
SCARNA3
CEP85L
GKN2
HEG1
ACIN1
PLSCR4
NFIA
GRAMD1A
HSP90B1
SEMA3A
GATA4
SLC17A8
GAL3ST1
ABCB6
ITGB5
ETS1
ARFGAP1
APBB3
OSBP2
TDG
KLKB1
BAX
PAXBP1
SIPA1
UBE2C
GDI1
CSF3R
GATA6
C1QL1
CEP135
HELLS
ZNF280C
SNORD3C
TCF3
TBC1D32
PXMP4
AQR
EIF2AK2
STK33
HECW2
ASCC3
PRC1
PRELID3A
RPRML
DHCR7
GYG2
NRP1
RFPL2
MEGF10
HDAC7
F3
DGKQ
BMP2
COPG1
IL4R
LYL1
C1QTNF6
CACNA2D3
KLK7
ITK
RNF213
PPP2R2C
PDCD4
PTBP2
DNM1
ENC1
TDRD7
RPL36A
SNORA28
ANKRD28
AGL
PLEKHO2
PRDM1
CHSY1
SPEN
ECSCR
IL18BP
EPHB2
AKAP13
LOC401357
BLVRA
NDRG4
NSD1
CD1D
ZIC3
IL18
SHC1
LRP5L
CENPE
CHKA
RDH13
SLCO5A1
ARL4D
RAPGEF3
L1TD1
CCDC84
VPS13C
INPPL1
CHTF18
B4GALNT4
STRC
CTSA
TMEM8A
B3GNT5
GYPC
POTEF
SATB2
TRIM65
HOOK1
STX10
PRND
CBR3
MIR181A2HG
CLN8
DDX39A
KIFC1
PIGX
SNORA61
DCAF11
EPS8L1
BRSK1
SNX8
FAM169A
CCNT1
MIR503HG
JAG2
SCARNA13
MYOZ3
TRPV2
FKBP10
MATN3
ERVW-1
RAD21
ITPK1
GOLGA2
BDP1
FAM205A
TGFA
COL4A3BP
FAM160B2
RETSAT
SNORD17
UPF3A
PLCXD1
SLC45A3
LILRB3
ARHGEF39
NELFCD
GOLGA8IP
RIT2
ANKRD6
AKT1
RNF165
MCM5
TNFRSF10B
CRCP
PDE9A
TAP1
RBM20
CCNJ
GRM2
EBI3
SLC7A6
RFX5
SLC15A3
PHIP
LILRB1
MIR2116
UBTD1
B9D2
FBXO34
CRIPAK
HK1
TEAD2
CNTNAP1
LHX2
ZMYND8
C21orf2
DDX31
CAP2
FST
KDR
SCD
ADGRL1
SFSWAP
ANKFY1
VANGL1
FAM53A
THBS2
TRH
GAS8
PPP6R2
SLC4A7
DMTF1
RRM2B
CACNA1H
RCOR1
PPP1R18
TTC25
CDC14A
ADD2
BCL7C
CENPF
SOCS1
ADORA2A
NUDT10
SNORD3A
CFLAR
HIST1H4K
CDKN3
RPS15
SLC30A3
PRKX
PGAM5
MAFG
IL6
FKTN
YPEL4
SLCO3A1
TRERF1
AGFG1
TIAF1
IRF9
RIMS2
FSTL5
TIMP1
LTB4R
HOXB6
DISC1
USP46
RBBP6
KRTAP4-7
PPARGC1A
S1PR5
DAAM1
FOXI2
KCTD7
SETX
SPATA13
PLPP4
C2CD4B
KLHL17
TOP3B
PDIA4
CMBL
SPRED1
ALDH16A1
ARHGAP33
S100A4
NACAD
MPRIP
ANO4
CCDC28B
AXL
ZNF692
PMEPA1
MKRN1
CIDEA
BRDT
SNORD3D
CCKBR
CENPV
ZNF18
DUSP8
PYROXD2
COPG2IT1
WDR34
ARHGAP28
PROCR
TCF20
DPRXP4
POLH
UCP2
STX2
TMEM191A
TPT1-AS1
RTN4RL1
DCHS1
MNX1
MEX3A
RFTN1
CEP95
SLC39A1
SLC47A1
SOX2
BARX1
EOGT
TAF6L
HERC2
BAZ2B
LBH
LINC00173
SMC1A
MGAT5
IL1RAPL1
MAMLD1
HNRNPAB
QPCT
ADCY3
CCDC74A
MPPED2
CDKN2B
ABCD1
SAPCD2
SMIM14
DEAF1
TFPI2
SNRPA
GRK6
AKR1D1
HTR3A
HSPA12B
NRK
ZNF792
DLG5-AS1
TLE2
COL26A1
ANKRD29
LOC729603
MAPK8IP3
ALG1L
SPATA12
RAB27A
ZDHHC1
PIM1
KATNAL1
FAM78B
NUSAP1
LMNB1
NPW
RNF10
ZNF493
RGS12
TNK2
PAK2
JUN
AURKB
NINL
PGF
PLXNA4
HYOU1
RNA5S9
P3H3
CPT1C
DPPA2
ASPM
PRKCQ
SAPCD1
METTL21A
MMP28
TMEM27
ASAP3
PBX4
ARHGAP24
FDPS
LINC01315
ZNF876P
MYT1
MADD
SPACA6
UROD
CABYR
SNORA10
PLAUR
CTAGE5
TM4SF1
FAR1
ANKRD36B
CARD11
PFKFB2
PLPPR3
SLC26A1
HPS4
CPXM1
TTYH3
BRI3BP
SLC39A8
TMEFF2
SNCAIP
RRBP1
TRAK1
ACOT7
LRP4
RPS26P11
DOK4
DHX38
C17orf67
SLX4
GTF3C1
CYP2S1
RAD9A
VAPA
USP3
NDE1
C2CD2
NUTF2
DLG2
TTL
DGKB
ETV3
SLC25A35
EGFLAM
TMEM91
UNC93B1
NTRK1
FOXA2
TCL1B
GJB3
FAM159A
AHSA1
SLC38A10
GPR158
NBPF3
ATG10
GAL3ST3
C8orf74
ATP2A2
SV2A
PRAC1
ANO8
COL11A1
RECQL4
ANKS3
TRIOBP
MTMR11
HIST1H2BC
CD79B
NDRG3
BANF1
FEZF2
ZGPAT
TPST2
AADACL4
EBF2
LINC00997
ACVR2B
UBR1
HN1L
ADAM15
ATL3
DNALI1
CBX6
HAUS7
PLCH2
CXorf21
NCS1
NR5A2
SLC25A37
TMEM132B
GMIP
KCNF1
BRINP1
TM7SF3
PHF19
ECM1
NUDT1
EWSR1
NR2C1
IQSEC1
ZBTB8A
PPIAL4G
NHLH2
RPA4
IL13RA1
NUS1
RNU1-1
PDE4B
TGIF1
FAM193A
KIF17
AGAP3
INCENP
ST6GALNAC2
NFATC2IP
SDCCAG3
ABCG4
XAF1
SLC36A4
EPHA1
CCNYL1
SPINT3
CRIP2
LOXL4
AKAP17A
TBX2
MTF2
SVEP1
EHD4
SNAI2
SP1
FGD4
ITSN1
PTMS
SNORA33
NLGN1
TSPO
SNORD12C
ABLIM1
TRIM52
PHLDA1
SMAP2
CDK10
STOX2
ABCA4
LMO3
DTX2
GVINP1
KCNG1
GLI3
DYSF
LAMC3
TRIM51
GPSM2
CROT
ZNF514
SLC52A1
MAGI1
SLC9A9
ACADSB
GABPB2
PPM1B
DDX56
RBP1
GNG11
ATXN2L
ALDH8A1
SAFB2
IFITM1
PDHB
BUB1
C14orf169
ITPRIPL2
FAM214B
C1GALT1
SBSPON
NTM
SNORD109B
RASA3
MAP3K12
TRPM5
TFF3
FLJ35934
KIAA0368
SPATS2L
ZNF562
ZNFX1
NUFIP2
FSD1
PAG1
GOLGA8A
AURKA
GATAD2A
BMP1
SLPI
TMSB15B
FAM162B
CSGALNACT2
KIAA0922
SAMD4A
SEMA6D
ASPHD2
C11orf96
SOCS3
NCK1
SNAPC4
DUS3L
NTRK2
MCM3AP-AS1
ENO3
APOBEC3B
ARHGDIA
PLCB2
NPTX1
TNFRSF10A
NAPB
ADAM23
SNORA70
MIR7-2
CDH2
CHEK2
CRELD2
LRIG1
RRP9
IFFO1
COL1A1
SPANXD
NDUFAF5
GUCY2C
PRKCQ-AS1
SLTM
DKFZP564C152
PSMB8
RALY
ZYX
GCAT
GYPA
SLC25A25
OPLAH
KIAA0895L
SALL4
CACYBP
GNAL
SON
SRRM2-AS1
PRSS53
SETBP1
C9orf64
KBTBD2
GATS
ZNF275
CA12
IL17RA
BBS9
RBPJ
MBOAT2
VAV3
SMARCAD1
EDA
LTBP4
VWA5A
TMEM31
MIS18BP1
MMP25
PDLIM1
VWDE
SEC62
COL6A5
ZKSCAN1
GADD45A
PACSIN3
PTPRD
CNPY4
ELAVL1
GLB1L3
P3H1
PPP1R14A
SHISA3
ZNF398
TSPAN4
LPAR6
APCDD1L
SPRED2
PARVB
ZNF300
DENND5A
RERGL
PRRC2A
NME4
SURF6
TRMU
GALNT2
PLXDC2
GPR37
MCU
DNAAF3
RALYL
DDR1
UPP1
RERE
PPP2R3A
ZNF773
HCFC1R1
MIR1272
GUCA1B
ZC3H13
GTF2A1
ACSM4
HSBP1
ZNF197
NET1
ENAH
CNTRL
C1QL4
DMRT3
SLC14A1
KCNH1
CDC42EP5
LRCH3
ADAP1
KCNN2
ADAMTSL1
RCOR3
NPR2
FAM71F1
ADD1
ZNF462
KCTD6
SNORD96A
PLXNA3
CHFR
EIF2S2
VEGFB
PARP12
MLKL
SPTBN1
CHST8
GJC1
C3orf58
HELZ2
LRRC20
PRODH
FAM101B
SLX1A
MERTK
STK36
DCAF13P3
TWIST1
E4F1
FOXM1
PCNX2
EPOR
RAB34
C17orf53
HIP1
CENPJ
MLLT11
ANXA11
KAZN
CHRNA10
EP400NL
MIR548Q
MYL7
IFITM2
TPX2
FAM24B
NPM3
ARHGEF10
44810
ZNF827
SH3BGRL3
EHBP1L1
ROBO3
BIRC5
CXCL6
IL22
SERINC3
IMPDH1
CCDC169
ODF2
NR2E3
KPNA1
NKD2
NUCKS1
SLC46A3
AFAP1L2
MAGEB4
OVGP1
SMPDL3B
NXN
SCRN1
ARHGEF3
MAP4K5
SCARNA23
EIF5A2
FAM229B
HSD17B4
RAB12
DCAF8
KCNK5
SLC5A9
CADPS2
EYA3
QTRT1
RASSF5
PDLIM5
FBLIM1
SNORA3B
CSH2
CDK11A
ACLY
PKN2
THUMPD2
NOP56
FOSL1
DTYMK
PFN1
HBQ1
DANCR
CDK3
RRAGD
TAS1R3
SOCS7
ZNF618
RNF24
CDC45
RNF157
PODXL2
UCA1
TRO
ZSWIM6
UBR5
HECTD2
FERMT2
A4GALT
OR51F1
MESDC1
SCNN1B
SPIRE1
DIAPH3
NSMF
TNFAIP8L1
PAPD5
CXCL14
VAMP8
UIMC1
ZC3H4
PCDHA3
FOXP1-IT1
PCNT
MUM1
ESRRA
MMP2
PRKCI
GH1
PKNOX2
CDR2L
OR1J1
HMGA1
PPARGC1B
RHOT2
CERS4
LINC01252
ACAP1
SEPHS1
SDF2L1
G6PC3
CPT1A
FZD2
HMBOX1
EPHX1
TUBG1
KMT2B
CDK2AP2
SRGAP2
LSM14A
RAB37
MIR100HG
CNN1
PPRC1
ARAP1
C1orf21
KCND3
PEA15
RAP2A
LPP
NRBP2
ABCG1
FAM212B
COX19
RTKN
TMEM229A
KIAA2026
TNFRSF1B
GPN2
EGFEM1P
ESRRB
SPARC
PDDC1
SACS
CAPS2
COPS6
TUBGCP6
PROK2
RAI1
ACACA
GAS2L1
PTPN22
HSDL1
LIPG
ADRM1
PDCL3
LUC7L
FGD1
PTPN14
MOBP
EIF3B
CRYBA2
MAP4K2
GREM2
INPP5E
WSB2
MFHAS1
ACSL1
ANKRD9
PCBP4
COL1A2
ACYP1
44807
CHST3
METTL11B
UBR3
CBX7
LRP3
WASH1
TPCN2
IRGQ
CACNA1E
CORO2A
C19orf38
GMEB2
ADAMTS6
ZFYVE27
ACTN3
WT1-AS
TGFB3
PTP4A3
ARHGAP22
ZNF81
LIG3
KCNAB1
44626
DDX11
NF1
FAM132A
AES
PLLP
FGD5
OR52A1
SLC10A4
LPIN1
LAG3
HAGHL
SYMPK
F12
RFX1
COLEC10
KCNA5
GALE
ZDHHC8
NLGN4X
GRIPAP1
PTGFRN
INTS6L
GRIN3B
GPC2
BCOR
MYRIP
GMPPA
CLCN7
SPANXA1
ZRSR2
NOX4
DRD1
CKMT1A
CDR2
PTPN7
MS4A8
ITCH
RGMA
FCGBP
KLF17
AMOTL2
PRKD2
CYLD
INPP5D
WNK1
WASF2
DBNDD2
TESMIN
CLOCK
EPSTI1
GSK3B
FLNA
GALK2
CRMP1
RAB3IL1
CKMT1B
FAM222B
CHD8
FOXJ2
IDE
INPP4A
SYNJ2BP
ZC3HAV1
UCK2
RBM6
KCTD2
DPY19L2P2
NCAPD2
HPS1
ATP8B2
REXO1
SCRIB
OLR1
DZIP1L
ZUFSP
BBS7
SDC2
SPG20
GPM6B
TAF6
CDH4
C1orf159
ENO1-AS1
TCN2
NEB
ARL3
AFF1
PPM1E
IL34
ZNF480
PXN
MAMDC2
PAQR6
DIO3
SBK1
HMCES
BRF1
SH2B3
PCOLCE
COG7
KRTAP4-11
RHOA
C19orf54
ZNF341
PPP1R10
ZBTB3
ATP1A2
CCDC88A
SNORA57
LGALS12
PLD5
IFI30
BATF3
CCSAP
LRRC8A
CUX1
ACOT9
LMTK2
SLC20A2
LINC01567
FXYD5
CDC20
44806
AGER
PLBD1
PPAN
LSS
CKM
ARL6IP4
THOP1
RNF175
CELF2
MAOA
PTPN12
ZNF668
ASZ1
CREBBP
WBP2
WBSCR22
BBC3
HDAC8
TMEM266
MEST
TTC31
PHRF1
FKBP1AP1
C16orf59
IP6K2
ZNF165
MRGPRF
CHAF1A
CECR6
HPS5
TBC1D22B
LTB
LAPTM4B
ARID2
TRIP10
SNORD123
LUC7L3
RBM25
BRWD1
BMX
TIPRL
DDX55
AKR1B1
PSEN2
ABHD2
PCYOX1
EML2
HMG20B
TMSB15A
LRRC3
GBP2
GGA1
NTHL1
DENND2C
CDC25B
GTF2IP4
SCARF2
ARHGAP21
MTA1
ALMS1
SLC39A3
E2F3
CBR4
JMJD7-PLA2G4B
PCDHB19P
COPS7A
PDXDC2P
SLC6A8
MEGF9
TDGF1
TPM4
DHRS9
MAP3K1
ETFB
SNORA6
RNU4-2
COL9A3
CHRM3
COQ10B
NPEPL1
SRGAP1
C3orf18
KIF22
G6PD
HYAL1
RAC2
RAB4B
PTTG1
SNORA79
RFWD3
WASH2P
C2orf82
SEC61A2
PMP22
FAM200A
RNASEH1
CCDC106
SNORA64
CASK
KRTAP8-1
SHC3
LINC00623
PLK2
MIRLET7I
TENM3
MAT1A
TAOK2
DNM2
ACKR3
PLEKHA1
ACSL4
GCNT3
TRIM46
SYNCRIP
WDR75
CDKN1A
NFIB
C1QTNF5
CTTN
LGI4
KCNB1
HTR2A
CAMKK1
ATP13A3
RPS27L
NCKAP5L
VWA1
RCC2
SDHAP2
ZNF418
ZFPM2
VCX3A
SMO
RHOQ
WNT9A
FUK
SPOUT1
GRIA3
CHST9
ETNPPL
FOXA3
IFITM3
SH3BP1
COX7A1
[truncated: 88 more rows]

## Sheet: GSE128060-UP
GSE128060-UP changed genes list
Gene.symbol
FTL
ANXA3
DSCR8
CAST
ID2
PFKP
HNMT
FSTL1
GSN
FAM114A1
MT-TP
RPS27L
GPX1
SCARB2
MAGEA8
TPM1
SPARC
FXYD5
FOXP1
CLU
RTN4
LGALS3
CD59
HPN
GPRC5C
TNFRSF19
STARD10
CHMP1B
GPX8
RBPMS
SFXN3
UTRN
ICA1
LIMCH1
PPP1R15A
PLA2G16
ANKRD1
NEDD9
S100A10
GCA
SERPING1
CAPN2
JAK1
MSN
DST
LAMC1
RP11-834C11.4
HSD17B11
KLF6
B2M
GPX1P1
ERRFI1
TMSB4X
TMCO3
CITED2
RP11-11N9.4
SPTBN1
ANXA4
ITLN2
GSTM3
RAC1
WLS
CDK6
NEDD4L
PAPSS2
ADAM9
CTSL
TSC22D1
SMOX
PIP4K2A
TNFAIP3
EPS8L2
SERTAD2
TOR1AIP2
EFEMP1
DYNLT3
SELM
MAN2A1
CAPNS1
IL6R
SEL1L3
IDH2
DNAJC15
PLEKHA7
LITAF
CTSE
TSPAN15
ID4
ITGA6
HK1
S100A16
C12orf75
ALDH1A1
TMEM2
ZBTB20
TAGLN2
RNF128
DOPEY2
SYTL5
PNRC1
AC027612.6
BTG1
HPGD
C11orf54
SEPHS2
IGF1R
RPS6KA3
PTPRE
FOSL2
B3GNT7
TANC1
S100A14
RASSF4
NR3C1
TMEM64
PHGDH
GLRX
XIST
AMOTL2
SLC25A23
LAMA5
TPD52L1
SLC38A2
MICAL2
CDH1
PRSS23
MANBA
IL32
LINC00152
WWC3
SYNPO
CLDN4
JUND
C3orf52
HID1
CRYL1
SIAE
EPAS1
HABP2
HSBP1L1
ARL4C
ZMAT3
SHROOM3
EXPH5
MVP
TGFBR2
RNPEPL1
APOBEC3C
ROCK2
SDC1
TP53INP2
ITGAV
TTR
CAV1
RAB11FIP1
EPB41L1
MAP1B
PAWR
MOB3B
SYNE1
DKK3
GOPC
SH3RF2
CLDN3
NUAK2
CDV3
GALNT5
TRIM38
LEPR
EPSTI1
PKDCC
EGFR
ESAM
SMAD3
FTLP3
MPPE1
IRS2
LIMS2
MIR4435-2HG
ERMP1
KIAA0922
ALPK2
JDP2
KIF1B
FAM107B
ADM
P2RX4
APOL2
WWC1
ITPR3
LAMA1
GLRXP3
FUT8
AHR
SGK223
SLC1A1
PLS1
SCNN1A
MALAT1
CPEB4
MYRF
PHF10
F2R
MDFI
DOCK5
WDR6
NPNT
DIAPH1
PSD3
BCL6
DPYSL2
FAM172A
44257
SSBP2
BAMBI
SHISA4
RP11-544M22.1
CYP3A5
TRNP1
ADHFE1
THADA
RNF103
ST14
ELOVL4
SULT1C4
GRHL1
RBP1
PTPN21
F2RL1
PRAF2
SHC2
FAR2P2
RP11-115D19.1
BCYRN1
IGFBP2
ABO
EFNA1
KLF3
ADAMTS9
SULF2
DOCK9
SPTLC3
CHST3
MYOF
RND1
NYNRIN
TLE1
STAP2
VPS13C
CXCL16
TIMP1
TTC39C
NR2F2
SERPINA4
TP53TG1
AJUBA
DPY19L1
MAP3K8
HPCAL1
OBSL1
PTN
JUN
TP53INP1
MAP1LC3A
MATN2
ITGB5
GRHL2
PLA2R1
EIF2AK3
SMPDL3A
MPZL2
FNDC4
RRAS
STK39
PXDC1
FLNC
FREM2
COBLL1
ANG
HEG1
CRIM1
CSAG2
COTL1
DUSP1
PROC
FAAH2
SORT1
ESRRG
APELA
DPYSL3
PAQR8
NDRG1
HEBP1
DOCK4
NR4A2
ITGA3
AL121578.2
LYST
MT1F
EHD2
RP11-350D17.3
CNKSR2
FLRT2
CCDC107
TSC22D3
DTX3L
NCK2
HSPA12A
SGK1
AC007325.4
CD74
ZNF204P
FRAT1
LTBP1
PHC2
MBNL2
PLXNC1
DGKA
POTEE
MAP1A
MGAT5
CBR3-AS1
RAPGEF2
GLS
PDGFA
FAM46A
NR4A1
TUBB2B
COL18A1
UBL3
VWA5A
PER2
CKB
LINC01108
MEGF9
SRD5A1
GAA
POTEI
PSTPIP2
CNOT11
MT-TQ
SUSD6
GRAMD3
HLA-DQB1
UGT3A1
HERC3
GLRX5
YPEL2
ASAP2
VPS54
ERVK-28
NHSL1
FAM20C
RASD1
SLC35D2
PCSK1N
PQLC1
IRF1
P4HTM
KLB
RP11-14N7.2
PCSK5
TINAGL1
GPR160
PLK2
RHOB
GAS6
VTN
SRGAP1
ANXA8
LINC01518
EFNA5
CPE
LAYN
MAZ
SLC37A1
RP11-384J4.2
LINC00511
EEF1A1P22
LSAMP
VAMP5
DUSP10
AGT
ZC3H12A
PHLDA3
FAM198B
SLC2A10
CNTLN
TAC3
PPL
LACC1
BRI3
LDLRAD4
LIFR-AS1
EMP2
RCAN1
MMP24-AS1
FRG1GP
SOS2
IHH
GLCCI1
GLDC
TNS1
IRAK4
HAVCR1
HSPB8
PRRG1
SLC22A23
COMT
FAM134B
MAST4
SVIP
DOCK11
GPT2
LRRC1
CREB3L1
SEMA4F
KHNYN
SESN3
CCDC18-AS1
ZFP36
TTC32
POTEF
DUSP13
RAB15
ANO9
SYTL2
SPTSSB
PARP9
TSPAN18
RMST
PRKAA2
PID1
PPARA
FER1L4
SEPP1
CDKN2A
TACC1
CRYAB
SERPINA5
MORC4
AC092066.1
FBXO16
ACAA1
CDH6
GPD1L
SIK1
HERC6
NCOA7
TMEM187
HHLA3
C1orf54
FAR2P1
HYAL3
VIM
PGM2L1
PIGZ
FAM49A
ABCA5
FRG1JP
C8orf4
GALNT10
BCL2L11
HOXB7
PIGX
RP5-1159O4.1
KLF4
MAPK4
RGPD2
SGK3
TMEM185A
BMP1
AKAP7
RP11-147L13.11
ABCG2
LATS2
KIAA1462
PDE5A
REEP1
LONRF3
MTRNR2L10
SLC35G2
PACS1
CCDC88A
NT5DC4
CH17-360D5.2
ANXA8L1
BMP2
OLFML3
EPPK1
ITGA2
SQSTM1
NAAA
UBXN6
AIG1
RP11-571E6.3
HAPLN3
EFCAB13
FKBP1B
NFKB2
POTEKP
IL18
ELF3
SLC9A7
ADAMTSL4
RHOU
A1BG-AS1
NABP1
RP11-736K20.5
FAM65A
UCHL1
SLC16A4
PIFO
LIPH
RP11-284F21.10
JUNB
ADGRG1
B4GALT5
MAPRE3
FAM13A
CTB-25B13.12
RP1-228P16.9
ISG15
GCH1
PLXNA3
SLC7A11
CYP1B1
COL1A1
NEAT1
ZNF528
FAXDC2
SAMD12
DUBR
ISG20
GNB5
DCDC2
PLAUR
RP11-242J7.1
MYO1D
PRRT2
RARRES2
C16orf74
SPATA18
ATXN1
GADD45B
MR1
RP3-399L15.3
APOA1
USP25
TTC7A
C1S
APLP1
RP11-799B12.1
FABP1
AC007319.1
PM20D2
LGI2
RRNAD1
DUOX1
ADGRL3
PHLPP1
CACNB2
BTBD2
IQGAP2
CD44
RP11-628M2.1
HIF3A
CEACAM19
NRP1
PRDM5
PRSS16
RHOBTB1
VWA1
TRPS1
COL7A1
FTH1P2
PCDHA10
MED15P9
SCARNA22
TUBA4A
SMIM10
KCNJ16
SEPN1
ERCC-00165
UNC13C
PLAC8
ACHE
ZNF641
TRIM8
SNED1
KIAA1324
TMEM59L
FRAT2
POTEC
PTAFR
CTC-281F24.3
RP11-398H6.1
DUSP9
LRRFIP1P1
TAGLN
CDC42EP3
ADPRHL1
IGFBP6
C9orf172
CACNB4
RP11-981G7.1
DIXDC1
MBNL1
HMGCS2
NIPAL2
PITPNA
DLG2
GMDS-AS1
ELOVL7
RP11-2K6.1
SIK3
SGSM2
RP5-823G15.5
RP11-16E23.4
NR4A3
TDRP
CDKN2B
FEZ2
AKR1C3
PTPN3
FRMD4B
DUSP14
OVGP1
KDM4B
DPP7
LINC01550
FGA
CDKN1A
PKD2
PCOLCE
RGL1
PDGFRL
RP11-404F10.2
MAP4K4
ADAM8
ODC1
JOSD1
MSANTD3
CTGF
PLP2
LPAR6
ADAM15
ENPP5
ACAP3
HSD11B1L
RP11-1152H15.1
PROX1
CCNG2
RP11-455F5.4
SAA2
FAM63A
FILIP1
MBOAT1
CD47
HPD
NES
GREB1L
BMS1P10
AKR1C2
PDLIM3
CCND1
ARRDC4
CCDC144B
FOS
RASSF6
SP100
CPQ
NPR2
RP1-122P22.4
ARHGAP5-AS1
LYRM9
GBP2
GATA5
ARL4A
DOC2A
DEPTOR
HPSE
GPRC5A
NLGN4X
SDCBP2
MXD4
RP11-268G12.1
ZNF703
GBP3
NOD1
ARMCX4
RBMS3
CMIP
MBNL3
CSF1R
FSIP2
CH17-472G23.4
RALGAPA2
SLC19A3
SH3PXD2B
AC011288.2
AC241585.1
AFAP1
CFLAR-AS1
HACD4
SLCO2B1
AC012512.1
FURIN
KYNU
MICU3
WDR26
AC020951.1
THBS1
MT-TE
RP11-597D13.9
BBOX1-AS1
CABYR
IER5
TBC1D2B
LRCH4
RIN2
GEM
ABHD15
OGFRL1
IGDCC3
TBC1D2
SIAH2
MREG
FAM69A
CSF1
UGT3A2
TRIB3
NMB
HSPA4L
SLC9B2
SPSB4
KAT2A
ME3
SORBS2
BIN1
TGM2
ACSL1
RP11-420A23.1
DNAH2
RP11-295G20.2
ACTG1P14
SPACA9
RP3-453C12.14
ADTRP
OLFML1
USP35
SIPA1L2
ACTBP11
HUNK
CYR61
ZNF395
LRCH2
PIK3IP1
TMEM74B
RP11-214N15.5
RP11-267M23.1
GPR12
GPR161
PAPPA
SYT7
RP11-356I2.4
HNRNPUL2
C2orf72
GNAI1
CNFN
GDPD5
SDC2
PEX11G
RP11-29H23.5
MINCR
B4GALNT3
PTRF
44445
MFSD6
RP9P
BHLHB9
HABP4
RAB3C
RP1-140K8.5
CRIP2
N4BP2L1
RP11-347E10.1
GPRIN3
C1orf115
CLIP4
CEACAM1
RP11-51J9.5
CLIP3
CICP27
RP4-614C10.2
SBSPON
LINC01531
AKR1C1
GNAL
DET1
IRAK2
DPYD-IT1
SLC22A17
VGLL3
ENTPD2
CTA-242H14.1
MGAT4B
EML6
KLF2P4
CCDC149
PROSER2
PTPRN
TPK1
OSGIN1
RFX7
SGIP1
PIM3
BAG2
KLF12
KCNS3
NPEPL1
PAQR6
MST1
SPINK1
EMP3
CTA-228A9.3
ITGB6
CEBPD
TFEB
TUBB3
SMIM5
HBEGF
PLEKHA2
EMILIN2
AC009501.4
GOLGA8B
LINC00961
CYB561D1
A4GALT
RP11-568J23.4
NHSL2
ITPKC
EVA1B
CCDC80
SLC15A1
FLJ22447
SPOCK2
NRBP2
NPAS1
CNKSR3
AQP3
TMEM65
GCNT2
ARAP2
PCYT1B
SCARF2
MT1X
CSMD1
SMARCD3
CFC1
RP11-295P9.3
SPATA6L
PLEKHO1
PDZK1IP1
GRAMD4
STON1
ZNF185
TENM3
NECTIN1
PDE8B
MIR34A
RAD51B
RP11-465B22.3
NUDT19
FAM89B
ADARB1
CCDC109B
NBL1
TEX41
PLA1A
PRR15
AKAP12
RAB27B
NCAPD2P1
CCDC152
SERPIND1
CEBPB
C1orf116
A2M
CD244
PIP5KL1
RP11-216L13.19
SCN1B
LRRC23
CLHC1
PCDHGC3
RP11-74C1.2
CDK14
FILIP1L
SLIT3
SMIM6
LCN15
C19orf68
SFN
FRMD3
TLE1P1
RP5-1185I7.1
CD82
DDX47
CSRNP3
EIF1P7
AVPI1
TRIM52
PPP2R5B
SLC6A20
RP11-474D1.2
ATP8B1
STK40
ANKRD18CP
CEP85L
SCOC-AS1
PTPRD
HSH2D
FOXA1
GCLM
CH17-360D5.3
RP11-290F5.1
RASA4CP
TMEM154
RP11-138H8.8
GSTA1
SLC16A2
PWWP2B
TCEANC
RP11-378A13.1
TAB3
S100A4
DCAF15
FAM46B
RP11-1042B17.3
BHLHE40
CEBPA
PPM1L
SLC1A5
UNC5CL
PPM1M
BACH2
SERPINA1
DAB2
LCAT
ARHGAP44
FABP3
BTN3A2
MTND5P11
CTB-176F20.3
RP11-617F23.1
TGFBI
SPAG1
SSX2IP
KREMEN1
RGS3
PARM1
RP11-384F7.2
ZSWIM6
MIA2
MGLL
LINC01239
BICDL2
TUBB4A
LINC01273
CLYBL
HS3ST1
ZNF618
DENND4A
ERO1B
FGG
RP11-363E7.4
GLYATL1
RPLP0P2
KCNMB4
LINC01484
CENPB
GPR157
SPATA13
RP5-1172A22.1
ACP6
TMEM170B
TMEM88
ZSWIM4
HSD3B7
RP11-519G16.3
PLEKHA4
HOPX
FAM43A
PCDH17
CHPT1
RP11-736K20.4
AC006445.6
RP11-572P18.1
RELB
NF1P8
CD3G
FOSL1
KIFC2
MCF2L-AS1
RP11-166P13.3
TPPP3
PPP3CB-AS1
PLIN2
PRKY
SLC41A2
RP11-168J19.2
C12orf40
LAMC2
TTLL7
ETNK2
MKRN2OS
ALDH3B2
APOC3
ATP10B
BTG2
C2orf15
CDX2
CLIC5
DIRAS2
ENDOV
EPHA10
EPHX2
FIGNL2
HCN4
INHBE
KLF2
KRT80
LPIN2
LRP1
MEIS1
MT1A
MTSS1L
MTUS2
P2RY2
PBX1
PHF24
PPP1R1A
PRR15L
RBBP8NL
RBCK1
REPS2
RHBDL3
RNF43
SAP30L
SFRP5
SLC13A5
SLC25A4
SLC2A5
SPNS2
TFCP2L1
TIMP4
TLR6
TMPRSS6
TNS3
UNC119B
ZXDA

## Sheet: GSE128060-DOWN
GSE128060-DOWN changed genes list
Gene.symbol
RP11-351I21.11
GPC4
RP11-244B22.10
RP11-266K4.14
STK26
RPS4X
TOMM20
ENO1
ACOX3
FOXH1
IFRD2
CECR7
CXCR4
NUP50
COCH
PIK3R5
RBBP4
PPP2CA
NQO2
HAS2
CHD1L
LMNB1
FUOM
LRIG3
SUB1
LIN28A
RANBP1
TMPO
SSTR2
EIF2S3
AP1S2
SRSF1
UCP2
GCSH
NME1
HSPA8
AGMAT
TRA2B
PAQR5
CCKBR
RBBP4P1
ROR2
PCSK9
KCNK5
LAPTM4B
C1QBP
RBM3
HNRNPM
DAB1
AIMP2
EIF4G1
RBM8A
MRPS6
NASP
PAICS
SERHL2
SACM1L
CYB5B
HSD17B14
HSPA9
SULT2A1
GNPNAT1
L1TD1
NCCRP1
G3BP1
LMNTD1
TMEM92
TMEM14B
PSMA5
NAA50
HSPA4
RP11-771K4.1
SNRPD1
EOMES
TCEAL8
TTC39B
PRSS51
FADS1
HMGN1
MRPL32
MRPL22
TMPRSS2
CCT6A
RP11-119D9.1
ST6GAL1
FXN
SLC25A13
RP1-90G24.10
ISOC1
GCNT1
PKM
RAN
SEMA6A
TCOF1
PRMT1
OTX2
RP11-65G9.1
TRMT44
TFRC
PSMD11
RP11-113C12.4
RP11-431J24.2
FAM86DP
RRP7A
SLC29A2
MOK
MRTO4
PNPLA3
UBE2N
TLE2
TXNL1
ETV4
MAT2A
NOP56
CCT8
EXOSC3
COMMD4
BANF1
CNDP2
H2AFY2
RRP9
SALL4
TUBA1C
PTGDS
FUS
ILF3
SNRPF
SFXN2
PSMA3
ALDH7A1
NIFK
TFAM
BCCIP
FADS2
ERBB4
PHAX
UTP4
JAZF1
SRSF3
BNIP3
SRSF2
SLC35A3
PODN
GART
VANGL1
TBL1XR1
NDST1
CYP26A1
ARHGEF15
HNRNPA2B1
SNRPD3
MRPS15
RAD54L
MRPL20
NOC3L
SCD
RP11-20D14.6
SNRNP40
USB1
YARS
CACYBP
LTA4H
MRPL47
GRSF1
FMOD
GYS1
DHX9
ELMO1
ZDHHC5
NPM1
SLCO2A1
MAD2L1BP
MRPL16
DBNL
ARID3B
RRS1
EXOSC5
HNRNPA1
TRIP13
MRPL11
SMC2
IDH1
AK2
HK2
DCTPP1
HMGB1
ACAT2
BEX2
TMEM135
MAL2
SCAF4
CFAP20
DNPH1
S1PR3
ASL
MYBBP1A
RBM17
DNAJC2
TDGF1
PUM3
NIP7
MIR205HG
CTD-3035K23.6
APOO
TXLNG
SNRPB
LIG3
PSMG1
PSME3
NUP54
AMDHD2
DDX46
STT3A
METTL7B
TDGF1P3
PDHA1
G6PC3
ZMPSTE24
ANP32A
CKM
MRPS34
LINC00379
NSDHL
STOML2
PDK3
SLC9A3R1
UTP18
NUP107
EXOSC8
CRELD2
SAFB
RBBP7
LOX
LGALS2
ALG8
RP11-89N17.4
MAF
ZNF207
LSM6
FAM85B
CRKL
ACTL6A
RP11-297A16.4
ENOPH1
CTD-2008P7.9
MAD2L1
DDX58
TICRR
SDAD1
DDIAS
CDK17
HMGA2
POLA2
SALL1
APC
NCLN
LDB2
CDKN2AIPNL
ORC6
RBPMS2
MRPL17
ZNF770
SV2B
AC012501.3
ALDH1B1
MAPK7
PDHB
CDK4
MAGEB17
H2AFZ
GFM1
C9orf114
POLD2
TFDP2
ADPGK
SPDL1
UMPS
ZNF248
FAM19A4
FEN1
LDHA
RP11-167J8.3
CCDC81
LINC01630
EPHX3
RPL12P38
EED
HMGN2
PRRC1
RASSF3
GMPS
TMEM97
ALPI
ANP32B
POLA1
CSTF3
GMFB
PSMA2
APEX1
U2SURP
CTSC
SF1
MSH2
LSG1
TRMT10C
RFC3
GZMM
GEMIN5
POLR3H
RP11-80P20.3
DNA2
MPV17L2
ING1
UTP20
MRM2
RUSC1
MSRB1
TEX10
PEF1
EIF1AX
C19orf60
ZCCHC10
RNF138
CNTNAP2
TMA16
FAM159B
C1QTNF1
SFXN1
FADS6
SNHG5
CDC42EP1
HMOX1
TRA2A
GPD1
DVL2
PRMT5
TIAM1
FBXO5
HMGN3
APOC1
MSH6
PTBP1
NRG1
PIH1D1
DKC1
TRDN
SLC25A15
CDCA5
HMGB3
NOP2
NUP188
KIT
MSR1
RAD50
RP11-419I17.1
FGFR4
KIAA1524
ALDH16A1
MTFP1
FANCA
ZNF124
WDR34
EPB41L4A
RAD54L2
PRR5L
MIS18A
CECR5
PARP1
CTC-286N12.1
WDR77
CNOT1
METTL1
LINC00888
EIF4A3
AUNIP
VRK1
RCN2
TP53I11
WDR5
EXOSC9
HSD17B12
GPHN
CTNS
UTP11
MCCC1
PFAS
STEAP1B
PUS7
PLRG1
ENOSF1
AGTRAP
RFK
ZNF571
TNNI3
BAIAP2L2
NUP62
PITX1
ESRP1
DHCR7
AMD1
LINC01356
SRSF10
TRIP10
NDUFAF4
NCAPD3
PSPC1
PITHD1
LINC00923
MRPL15
GNL3
TRAF2
EXOSC4
CENPM
DRG1
CYB561
PARL
RGS19
FPGS
GPSM2
NUDT5
UBXN11
C9orf142
TRPA1
PHF13
ST8SIA4
GMNN
RP11-758I14.3
KIAA0101
SNHG6
SGPL1
RRP1
RILPL2
ZIC3
IMP3
TCEAL9
NOLC1
RNF152
SERPINB6
CCDC127
RBP5
TMX1
ADAM19
IRX3
CEP70
SNHG15
EPB41L4A-AS2
STC1
IARS
HMGN2P8
SPATA2L
MAGOH
NTHL1
PLEKHA6
MTA2
RANBP3
ASF1B
QTRT1
INTS10
RUVBL1
RSL1D1
MYO10
CA12
CDC42EP4
ZNF826P
ERF
SUMO3
GNL2
USP10
TTLL12
MCM3
KANK2
CPZ
NAE1
CD34
WBSCR22
GPATCH4
RP11-390F10.3
EIF2B2
WDR12
DNAJB11
ASF1A
GYPC
RAE1
CCDC117
CAPRIN1
MAK16
AKIRIN1
DMD
CA5BP1
PJA1
SRRT
RP11-308D16.2
CRNDE
UNC93A
DDX21
CELF2
C1orf174
PHLDB3
HSPH1
ZNF443
LEO1
BRWD1
NEK2
ABCE1
PIAS2
TMEM165
ESCO2
CSE1L
PRTFDC1
C1orf112
MCM6
POMC
PLEKHG2
S100PBP
ZNF239
RP11-222K16.2
NUP205
GINS2
HCFC1
PPFIA3
PPHLN1
NFYB
GAMT
EIF1AD
HNRNPH3
SQLE
CAND1
PTPRG
GATA2-AS1
PA2G4
SLC39A8
FAM192A
KATNA1
MCM7
RAB3D
ZNF649
CCDC34
MCM2
TCF4
PARPBP
CPSF6
PRCC
DBF4
PRELID1
QPCTL
GFER
CTC-260E6.6
ATP6V0A2
AASDHPPT
RFWD3
ITGA5
PLXNA2
BRCA2
TSPAN12
SGO1
EPB41L4B
CCDC137
RNF2
RP5-1139I1.1
SLC11A2
HNRNPA1P1
CHRAC1
SF3B3
UBE4B
CFAP46
TMEM70
DHRS13
CHD7
CHEK2
RPF2
AAAS
INTS7
PXYLP1
CKS1B
TYMS
IL15
EFHD1
TIMM10
RERG
PCYT2
BUB3
DNMT1
BMPER
C19orf48
NEMP1
RP11-398K22.12
CDCA7L
PYCR1
SMARCAD1
NAA40
STMN3
TMEM104
C21orf59
TIPIN
DNAJC11
AC012668.2
POLR3E
UHRF1
FNBP4
WDR86-AS1
POP1
ZWINT
GMPPB
CPSF1P1
EGFLAM
STK17A
TSC2
ERCC6L
PLSCR1
HELLS
LARS
PDK1
IPO5
STIL
MOGAT3
DENND2C
VWF
NGDN
LINC00458
NSUN2
SEH1L
EVC2
CEP135
PPM1D
EML3
LSM5
BLM
TRG-AS1
ATP5D
AP000253.1
ARHGEF2
NFASC
NET1
NUDT4
PPAT
TUBB
RBMX
NUP37
XPOT
COA6
BRIX1
ARFRP1
MCM10
RP5-1158E12.3
IDE
NCAPG2
C17orf80
MED20
SPOCK3
MCM5
DIRC2
DUS3L
CUL4A
DNAJC22
SPHK2
PARP2
RPA1
CBX5
REEP6
PAK1IP1
ARMC4
BLVRA
OGFOD1
EZH2
CTD-2076M15.1
POC1A
MAGOHB
CCNA2
SLC20A2
RHNO1
DDHD1
SNRPA
RBMXL1
TBC1D13
C19orf25
TOR3A
PRMT3
DSCAM
FOXP2
KLHL6
PDE2A
RP11-655M14.13
SLC27A2
SFRP1
NAT10
GSTCD
KIAA2012
VMA21
BCL2L12
RFC2
PES1
UBA5
FBXO34
CENPH
USP3
HACL1
SIN3A
POLR3K
WDR62
LINC01378
POLD1
SETD3
RAD1
PEX10
LGALS1
PLS3-AS1
ZNF253
UHRF1BP1L
NDRG4
CLSPN
BEX5
SLC2A8
CBSL
ZNF281
ARMC7
SLC25A18
TMEM52
PDCL3
GINS3
FAM104B
CORO2A
CRTC3
CH507-9B2.5
RFC4
RP11-731N10.1
BEST2
UCHL5
SDSL
TTF2
TSR1
L3MBTL2
NT5C
ANKMY2
BUD13
KIF24
HSPBAP1
JMJD4
LETM1
DDX23
AP4M1
PKMYT1
E2F8
USP2
SLC5A3
FDFT1
PRPSAP2
KYAT3
LYAR
ETV5
MRPS2
XRCC2
FANCB
RP11-309H21.3
WDR89
TSPO
MUM1
RNU6-1109P
DDX31
MMAB
RP11-124N3.3
ALDOC
DCAF1
TNFRSF11A
NLN
GRPR
ZFP82
GEMIN4
AL163953.3
FGFR1OP
ANP32E
YBEY
PKHD1
MASTL
NCK1
SYNE4
CDCA4
ECT2
DEK
ENTPD7
RPP30
NOL11
OLMALINC
RP11-125O18.1
COA7
CDK1
TNFAIP8L1
TRAP1
PPFIBP2
NR2C1
HNRNPD
DDX11
TXNDC15
RP11-119D9.4
C17orf53
MVK
MIS18BP1
CCNH
UBE2D1
GLYCTK
ZNF93
FANCG
ZBTB14
HEATR1
HLA-DRB1
KLHL15
RP11-292E2.2
MIEF1
RIPK2
RP13-726E6.1
SKA3
SLF1
ARHGAP24
GINS1
MRPL48
STYX
TCL1B
AC006116.15
NUDCD1
ZHX2
SLBP
CDCA2
PDCD2L
WDR74
TROAP
ACOT1
C16orf59
CWF19L2
FANCD2
SH2D2A
AQR
CDC20P1
LINC00937
ESCO1
ARHGAP26
TGS1
ALG11
HTATSF1
HSD17B7
FAM64A
MRPL1
CHTF8
NUP58
RMI1
PDP2
MED16
RP11-379B18.5
TAOK3
ECD
AC079150.3
SLC2A1
RCC1
ZNF326
CDC6
YEATS2
FAM86C1
CDCA8
TSFM
HMGA1
GPR35
ZNF724P
RGMB
LINC01224
AP1AR
NUDT15
SLC39A10
NUF2
HESX1
DCP2
LIN7B
RPS3AP43
RP11-160E2.11
SMAGP
FSTL4
NDC1
KCTD6
SP6
SLF2
MCAT
PANK1
KRI1
TUBB4B
ORC1
CCDC86
NEK2P4
CMTR1
WDR75
CRHBP
ACKR3
FANCI
ARL14EP
AC098617.1
CENPN
LHX1
CCNF
FAM83D
RP11-277P12.10
ZMYM1
CHEK1
RP3-340N1.2
MAP3K4
RP11-366L20.2
NUP88
RP13-188A5.1
RNF168
AJAP1
BRCA1
LINC01586
CBS
LGR5
TNFRSF11B
SDF2L1
EEF1E1
CSTF2
RP11-289F5.1
RIBC2
VPS4A
LATS1
HLX
DSCC1
RBBP4P5
RP11-624M8.1
ZNF384
GAB2
DNAJC16
DENND1C
SPAG5
BCL7C
LINC00479
ATP8B5P
MZT1
HAS3
RP11-480I12.5
ZWILCH
COQ2
ZIC2
CDC20
C12orf10
C12orf65
UBE2T
POLE3
ZNF92
P3H2
ANKDD1A
GTF2E1
TCN2
CCDC18
ZNF275
MTPAP
ZNF101
ATP11C
ENPEP
NCAPG
IL17RB
TNNT1
BNIP3P17
LRRC7
PCDHGB4
TP53
PPIH
RP11-387H17.6
DDX20
DARS2
SLC25A38
ARSE
RP11-469A15.2
KIF18B
PCGF6
CEP78
TRABD
SLC5A4
ACADM
SHMT1
SAAL1
TRMT1
ARHGEF39
NUBP1
BYSL
TIMELESS
PALD1
FANCF
RAD51
C1orf109
TONSL
TBC1D17
LINC01515
MBIP
XPO4
RPL22L1
ZBTB8A
SPINK4
PPARGC1A
LINC00632
SCGB1B2P
ZNF542P
OXCT1
OIP5
ESF1
U91319.1
TVP23A
APIP
SLC25A22
ITGA7
LINCR-0001
MTRR
PTPRS
EPO
RP11-303G3.6
CDC25C
AARS
CDK5RAP2
VPS51
FAM132A
TMEM199
DEPDC1B
RP11-114G22.1
CCDC189
KIF20B
C4orf46
WWP2
PLCG1
DMAP1
BORA
CENPO
UAP1
NXT1
CLCA1
ARHGEF16
TTK
RNF125
ASPG
UTP15
CCNB1
PGAM5
SMC4
TRIML2
DOLPP1
ESRP2
BCOR
DPH2
KIF2C
POP7
CHCHD4
PINX1
AC022182.2
UBE2C
RP4-604A21.1
SNRPCP9
HADH
THAP1
SLC25A17
CCDC66
ZNF519
FABP5
MIER2
XRCC6P1
SEMA3E
SLC29A1
FUT2
PTRH2
LRRC40
LL0XNC01-237H1.2
NUP93
TMTC1
LDLRAD3
RFC5
RP11-350N15.4
CWF19L1
GATB
PIR
TELO2
ZNF525
CRY1
TRIM59
DISP3
SMC1A
CLDN11
SNORD17
SEPHS1
NREP
PLCG2
SUV39H2
PROSER1
NTRK1
WRN
NFRKB
ZGRF1
STRIP2
PCNT
P2RY1
GPRIN2
PDXDC1
AURKA
GCDH
BUB1B
RRP15
ANGEL2
PPWD1
GPR78
KIF11
XPO5
NUDT16
CD3EAP
MELK
ARHGAP40
GTSE1
KNSTRN
GLCE
ARMC6
EDA
AC092625.1
POLQ
FANCL
FOXM1
ZNF788
EGLN3
ZBED6CL
MIIP
SNHG1
COX16
NPC1L1
HIST1H2APS4
UBL4A
GTF2I
EXOSC2
ZNF107
COMTD1
ASAH2
LINC00371
RP11-981G7.6
PRKAG2
ZNF22
WDR36
RP1-27K12.2
C1orf35
TACC3
CD177
POLR3F
NDC80
ZNF887P
DLEU2
MCOLN1
SECISBP2
BET1
C20orf27
N4BP3
ZW10
SENP1
IFNLR1
RP11-774O3.3
ZNF215
PPIL2
TPH2
RPS3AP34
C9orf64
TTC13
ZNF629
RNVU1-19
MAT2B
GATA2
DDX39A
RAD51AP1
FZD5
SERPINE2
AC006552.1
ISX
NUP35
SF3A2
PRIM1
UNKL
NLE1
POLD3
MGME1
SDHAP1
RP11-303E16.2
CFAP97
TGFBR3
SFXN4
IFT22
CDC45
REXO1
RP1-90G24.6
GPAM
PLK1
FOXRED1
MCM4
RND2
SART3
UCK1
MTHFD1
UNG
FKBP5
RBM14
FAIM
SNORA73B
ATXN2
MEGF10
GSC
NUP155
FADD
MITF
SLC7A3
FKBP11
LTV1
ZNF200
LRIF1
SPATA24
ZNF714
DTX2
ELL
CASC5
ZNF844
H2AFX
HMBS
HSP90B3P
RP13-452N2.1
ITGB3BP
ATP7B
TMEM243
APOBEC3G
ODF2
SRCAP
HMGB1P8
RRM1
CTPS2
DUT
DHX34
ZNF561
TK1
C1orf21
ZNF792
DIS3L
G2E3
HMMR
C8orf33
C10orf88
FBXO44
SAMD11
ZNF526
LYRM7
PCAT4
CCNB2
CD40
ORC5
WNK4
FAM84B
FAM109A
ISG20L2
AIF1L
KIF23
CKAP2
TAF1A
ALG2
DPY19L2P2
DNAJC30
EEF2KMT
TMEM106A
FBXO30
CCDC129
DLGAP5
AC012499.1
NFXL1
PYGO2
EEF1A1P11
TACO1
MED31
NT5DC3
TUBA1B
EXO1
MX2
PIF1
PSRC1
CD320
ZNF771
IL2RB
SASS6
TUBE1
MIOS
ACY1
AC012501.2
NFATC3
SERPINB9
FAM110A
CCDC106
DTL
TRIT1
MIXL1
RBBP4P4
ISPD
CENPU
RP5-1085F17.3
HHEX
PPP1R26
TVP23C
RGS7BP
ZIC5
TADA1
TDGF1P7
MID1IP1
DHFR
HJURP
ENPP7P8
HNRNPA1P52
BRINP1
C19orf24
GTPBP10
MTERF3
RTKN2
MRE11A
ZNF354B
ICMT
RP11-10A14.3
AC104389.28
MIR548I1
ZNF823
MAD1L1
SPRY4
DOHH
TNFSF14
ERI1
NEURL2
MTFR2
TMEM39A
NKX2-5
ECHDC3
CTD-2171N6.1
CKAP2L
TOP2A
PSMC3IP
METTL4
ZNF232
MCM3AP-AS1
RPA2
TUBA3FP
SRBD1
RASSF10
RP11-303E16.7
LHX2
IL17RD
USP1
TFB2M
GOLT1B
DNTTIP1
GPHA2
CDCA3
MED18
TEX101
PAQR4
HECTD3
CAPG
PC
RFPL2
MAP2K3
ZNF814
ACOT7
RP11-829H16.3
RP3-512B11.3
HCN1
C5orf66-AS1
GBP4
HOMEZ
ALG1
PHF5A
DNMT3B
MMS22L
XAF1
LRR1
KCTD15
NCOA5
ZNF473
IFITM1
PREX1
AURKB
CERS4
ACADSB
EBAG9
COL13A1
RP11-231P20.2
FAM184A
SUSD3
NEK4
NRP2
ARHGEF38
MTG1
RP11-40A7.2
CA2
MTG2
SERAC1
RGS8
HAUS8
VRTN
GRPEL2
STRIP1
RP11-848P1.9
URB2
KPNA2
AC073343.13
SPRY1
AC099850.1
KIF20A
RNF214
FGFR1
INTS2
ZFP64
IMPAD1
SLC15A4
FTSJ3
ZNF790
RP1-152L7.5
MPHOSPH9
MTBP
C11orf98
CH507-9B2.3
PELI1
SLC6A19
VOPP1
FAM155B
TRIM37
ATAD5
RAB34
RPGR
KIF18A
MOB3A
FUT1
CTD-2224J9.8
DPH6
CRMP1
RBM12B
EMB
CTD-2161E19.1
GSG2
CC2D2B
DEPDC1
SCRN2
GABPA
TMEM232
MYO3A
NUSAP1
NCOA3
HIST1H1C
TDRD3
GS1-393G12.14
SLC27A6
RP6-102O10.1
SETD1B
AKAP1
RNASEH2A
RP5-994D16.9
RP11-572O17.1
SMAP2
CACNB1
RP11-511B23.1
AC068490.2
PALB2
RP11-528A4.2
C7
FZD7
RP11-35J1.2
YWHABP2
YBX2
ZBED9
NAA25
LINC01605
RP11-766F14.1
AC079354.3
GNG2
CENPW
RP11-398G24.2
PCOLCE2
C21orf58
OTX1
TANGO6
HAUS3
GUF1
ZNF567
EPHA1
PDSS1
THNSL1
NIPSNAP3A
MLH1
FAM110B
TDRD15
CCDC51
WDHD1
SLC13A2
CHAMP1
RP11-408P14.1
SNHG17
ESPL1
SHCBP1
SHPRH
HIST1H2AM
GNL3L
GEMIN2
NEO1
OSBPL11
DSN1
PPP1R16A
HIRIP3
ABCC12
WDR4
RECQL4
DTNBP1
TMEM216
ELMO1-AS1
CEP76
ZNF423
SEC61A2
TFDP1
IPO4
LINC00238
NOB1
NPR1
ANTXR1
AC073283.4
MON1A
VMO1
ZNF230
EOGT
PCNA
PTK7
ZCCHC8
ACAD8
CTC-455F18.1
RBM19
OSBP2
DMC1
FAM20A
ATAD2
LCMT1-AS2
CENPV
RP11-669M16.1
CCDC40
DGKK
ZNF417
LRRC8B
TTC30A
CA4
CCR1
CENPJ
ARSI
REEP4
C1orf159
ASPSCR1
TRIM11
RP11-127B20.3
CTC-260E6.4
DONSON
ALG10
PPM1N
MCCC2
ZNF813
GDF3
CDS1
KDM2B
PCF11
NABP2
MAGOH3P
AC100830.3
RP11-521B24.3
PRR29
IQGAP3
IGKV1OR2-108
ZNF43
FAM111B
DFFB
NCAPH
CTPS1
CBLL1
HP
SHROOM4
SHPK
GAS2L3
PLCH1
BAZ1A
CYP27A1
NCAPD2
ZNF616
CH507-154B10.1
RNF24
PTCH1
RTTN
RP11-568A7.1
GMEB1
SLC28A2
RP11-12G12.7
EARS2
AMMECR1
SNX19P2
GPR55
CEP55
KIF7
CTD-2134A5.4
ANLN
RANGRF
IFNGR2
GALR2
DYNC1I1
ZNF134
ABCB6
ZNF845
C8orf76
CCDC134
LRRTM4
HTR1D
GTF2IP12
PNPLA1
SGO1-AS1
CPT2
L1CAM
RP11-539L10.2
NRXN3
TPX2
CLUH
FBXO36
ADRA2B
WRAP53
PMS2
ZNF773
KIF4A
HMGB2
RP11-334A14.8
ZNF544
PCDHGA10
PGBD2
RSBN1
RP11-142E9.1
ZNF385D
PDIK1L
ZNF654
CBX2
C17orf58
GSPT2
COL9A2
RP11-219G17.4
HIST1H4I
TADA2A
RP11-352D13.6
PPM1F
RACGAP1
ZNF202
B3GLCT
RP11-756P10.3
RP11-91I11.1
NRAV
MCM8
AC004538.3
TMEM57
ACOT2
BNIP3P1
ZNF304
TMEM86A
TTLL6
RP11-147I3.1
HMGN2P17
ERI2
GCAT
HSPA8P1
FAM57A
COQ6
SDHAF1
AC002116.7
HIST1H2BK
SLC19A1
CENPI
SNORD99
CMSS1
ZNF696
ASPM
KCTD12
FCHO1
GAL
PRKCQ
RADIL
NFKBID
CDK18
SOGA1
C3orf14
LINC00997
TOE1
MMACHC
RAB3IL1
MRM3
WDR24
BUB1
FAM72C
DHX35
CCDC163P
POMK
NEIL3
UBXN8
EPHA4
ZNF77
RNU2-63P
CNTFR
ZNF730
IQCB1
GAR1
CCDC91
LPAR2
PLPP4
ZNHIT2
C12orf4
CKS2
DCAF4
USP50
CCDC74A
CDCA7
CTB-17P3.4
TSNARE1
TMEM200C
TRMT13
RP11-810P12.7
ZBTB2
RPS10P2
UTP3
TAF4B
CTD-2374C24.1
XPO7
ZNF594
RSAD1
ZNF57
APOC1P1
DZIP1L
N6AMT1
RP11-734I18.1
WDR76
SMAD1
LRP8
PBK
MGC32805
CDC7
RPL21P131
GAREM2
RPL21P75
PAMR1
GBGT1
DTWD2
RP4-742J24.2
APCDD1L-AS1
RBBP9
SLFN5
RP11-479O16.1
ZNF319
OSGIN2
MYLK
SNORA14B
HECW1
IFT27
LINC01122
HS3ST3A1
KIAA0753
CTB-60E11.9
PAX6
ARPC3P5
B3GNT2
RP11-52B19.10
LIN9
CASP8AP2
RP11-257O5.2
SCML2
MAML3
KLRA1P
CEP170
STK32B
LAMA2
PPP1R26-AS1
ERVV-1
KCTD14
RP11-274J15.2
RPS3AP49
ERVV-2
CEP131
ZNF252P
RP11-523H24.3
ZNF718
RP1-240K6.3
CTC-523E23.3
CTD-2291D10.4
BOLA2B
PLIN5
EMILIN3
BHLHE41
GOLGA7B
FTOP1
LIG1
RP11-807H17.1
RAB11B-AS1
CTC-559E9.8
TESMIN
RFESD
ST6GALNAC5
AC024592.9
TRIB2
RP11-297D21.4
TRGV7
XRCC3
ZNF543
DIAPH3
EGFLAM-AS4
TNFSF9
NOL12
ZNF821
RP11-611L7.2
RP11-25H12.1
CRIP3
ESYT3
SGO2
SALL2
SLC26A1
TRPC5
XYLB
ZNF701
FLJ35934
RP11-418H16.1
PRC1
IDO1
ENTPD1-AS1
SLC7A9
ZNF595
METTL13
SPIN2B
CTD-3065B20.2
BTN1A1
ARAP3
PRR11
SUFU
ZGPAT
ZNF574
CTD-2142D14.1
PRSS45
PLK4
ZNF879
S100Z
CDKN3
CEP72
RP11-436D23.1
RPL35P5
AC106869.2
HIST1H2BM
BARD1
ZNF530
RP11-266A24.1
LINC-ROR
DOPEY1
CENPF
ZNF695
CH17-373J23.1
ZYG11A
C9orf40
CTD-3099C6.9
PTGES2
PTGIS
AP4S1
RPS20P22
RN7SL622P
USF1
RRM2
BIRC5
XXbac-BPG252P9.9
PHKA2
CCNJ
PP7080
FBN3
RARG
FGF12
DACT2
RASGEF1A
RP11-383F6.1
PLEKHO2
AP3M2
CHAF1A
ZNF407
KCNK12
MT-TG
AP000251.3
RP11-235G24.3
HIST1H2BJ
ZSCAN1
RRP12
ILK
LINC00630
THEM4
ZNF44
CDC20B
PFKFB4
RP11-887P2.6
ACOT4
RP11-394A14.2
PACRGL
C1orf74
RP4-694A7.2
TSPOAP1
CEP44
TTTY15
SIMC1
KANTR
RP11-266K4.9
MCF2L2
ZNF585B
TSACC
TBX20
MED12L
CDK8
SNX33
ZNF607
HIST2H2AC
POLE2
GABRB2
LIN54
RP11-400F19.6
RAI1
HIST1H3G
ZNF600
LARGE2
SLC25A32
CREB3L4
ZSCAN25
BLOC1S3
GNB3
PRSS33
RP11-90L20.2
MEG9
LIMD1-AS1
CPNE6
CTD-2561J22.5
CTD-2265O21.3
AL590763.16
CLEC11A
RP11-22C11.2
TARSL2
PIM2
TPPP2
KDM8
SHISA2
C12orf66
EIF2S2P3
HAS2-AS1
AC004063.1
YPEL4
ZNF180
KLHL22
CTC-490G23.2
RP11-1379J22.5
MBOAT7
PHF2
KBTBD8
SCLT1
RP11-569G13.2
PRDM14
ZNF786
RP11-426L16.3
LHFPL3-AS2
LINC01435
DENND2A
ATP12A
HNRNPA1P10
AARSD1
ANAPC2
APOBEC3D
TFR2
KIF14
SEPSECS
LINC01002
LRIG1
HTR1E
CTB-49A3.2
ZNF836
SLC6A11
C20orf196
KCTD9
LINC01482
MIR7515HG
ZFP1
RP11-122M14.1
GPC6-AS2
RNU6-419P
MTMR11
NEK5
LURAP1
RP11-384K6.6
HIST1H1B
TNS2
PQLC2L
SDCCAG3
RPL39P26
RP11-466F5.9
UTP14A
FAM72A
OVOL1-AS1
ROM1
CTD-2020K17.4
BRIP1
RP11-848P1.2
RBM22P2
RP11-815M8.1
RP11-753H16.3
ADNP-AS1
RP11-1415C14.4
[truncated: 656 more rows]
