# Supplementary material for: Integrative network analysis of circular RNAs reveals regulatory mechanisms for hepatic specification of human iPSC-derived endoderm
Source: Stem Cell Res Ther. 2022 Sep 8;13:468. doi: 10.1186/s13287-022-03160-z (PMC9461288; doi:10.1186/s13287-022-03160-z)
Supplement: Supplementary file 2 — Additional file 2. Appendix 2. Table S1: Upregulated and downregulated differentially expressed circRNAs during the hepatic specification. [file 13287_2022_3160_MOESM2_ESM.xls]

## Sheet: up_HE_vs_DE
# Fold Change cut-off: 1.5 # P-value cut-off: 0.05 # Condition pairs: HE_vs_DE # Column A: circRNA, it represents circRNA ID. # Column B: P-value, P-value calculated from unpaired t-test. # Column C: FDR, FDR is calculated from Benjamini Hochberg FDR. # Column D: FC (abs), the absolute ratio (no log scale) of normalized intensities between two conditions. # Column E: Regulation, it depicts which …
HE_vs_DE 1.5 fold up regulated CircRNAs
	P-value and FDR		Fold change and Regulation		Annotations											Group--Raw Intensity		Group--Normalized Intensity		miRNA Binding Sites
circRNA	P-value	FDR	FC (abs)	Regulation	probeID	Alias	source	chrom	strand	txStart	txEnd	circRNA_type	best_transcript	GeneSymbol	Sequence	group-HE(raw)	group-DE(raw)	group-HE(normalized)	group-DE(normalized)	MRE1	MRE2	MRE3	MRE4	MRE5
hsa_circRNA_407121	0.000623002	0.0556243	1.88371	up	ASCRP3000004		25070500	chr8	-	125597327	125603476	exonic	NM_014751	MTSS1	AAAAAAGAAGTCCTCGGATACGCTGAAACTGCAGAAGAAAGCAAAAAAAGGTGGGACCAG	111.333	67.5	6.87126	5.95769	hsa-miR-4677-5p	hsa-miR-3182	hsa-miR-6875-3p	hsa-miR-544a	hsa-miR-5586-5p
hsa_circRNA_102997	0.0186567	0.185001	1.53083	up	ASCRP3000021	hsa_circ_0059490	circBase	chr20	-	16506736	16509085	exonic	NM_024704	KIF16B	AAAAAGCCCAGATTACGTTTCACAAGAAATGGGAAAAGGACTTGGAGGCCAAGTTCATTA	106.833	79	6.81594	6.20163	hsa-miR-515-3p	hsa-miR-519e-3p	hsa-miR-19b-2-5p	hsa-miR-19b-1-5p	hsa-miR-125a-3p
hsa_circRNA_103917	0.0148341	0.167448	1.7282	up	ASCRP3000024	hsa_circ_0073435	circBase	chr5	+	95072592	95119667	exonic	NM_014899	RHOBTB3	AAAAAGGCCAAGGACATATTTGACAGTGATTGGTACACTTCTCGAAATCTAATTGGGGGC	220.5	152	7.9032	7.11394	hsa-miR-424-5p	hsa-miR-16-5p	hsa-miR-195-5p	hsa-miR-329-5p	hsa-miR-15a-5p
hsa_circRNA_102776	1.5562e-05	0.0284139	1.8731	up	ASCRP3000032	hsa_circ_0055451	circBase	chr2	-	86088303	86090608	exonic	NM_003896	ST3GAL5	AAAAATGCATTATGTGGACCCTGACCATGTAAAGCAATGCCAAGTGAGTACACCTATGTG	139	87	7.22351	6.31809	hsa-miR-335-3p	hsa-miR-153-5p	hsa-miR-519d-5p	hsa-miR-586	hsa-miR-493-5p
hsa_circRNA_004767	0.00298932	0.0956083	1.64835	up	ASCRP3000047	hsa_circ_0004767	circBase	chr17	-	3969740	3976050	exonic	NM_015113	ZZEF1	AAAACATAGTTCAGAAGCTACTGAGGTGAACCCTGAGAGCCTGGAGTTAGGAAGTAACAT	130	91.3333	7.13563	6.4146	hsa-miR-3187-5p	hsa-miR-6860	hsa-miR-612	hsa-miR-5189-5p	hsa-miR-148a-5p
hsa_circRNA_000572	0.00232915	0.0894746	1.54224	up	ASCRP3000063	hsa_circ_0000572	circBase	chr14	-	104219336	104220581	exonic	NM_015316	PPP1R13B	AAAAGACTGTACCAAGAACTACAGGAACAGCGTTTACATTTTCTAAAGCAACAGGAGCGC	57.1667	40.5	5.87305	5.24803	hsa-miR-1273d	hsa-miR-151a-3p	hsa-miR-1343-3p	hsa-miR-628-5p	hsa-miR-6739-3p
hsa_circRNA_088439	0.00137172	0.0735918	2.21144	up	ASCRP3000066	hsa_circ_0088439	circBase	chr9	-	126212971	126641300	exonic	NM_020946	DENND1A	AAAAGAGGTGAAAAACCGCTTGAAGCAAAAGGCAGAATCCAGAGACCACATTTGAAGTAT	136.167	72.6667	7.16269	6.01771	hsa-miR-506-5p	hsa-miR-6890-5p	hsa-miR-6820-5p	hsa-miR-4716-5p	hsa-miR-5579-3p
hsa_circRNA_104979	0.00411034	0.103101	2.52431	up	ASCRP3000101	hsa_circ_0007685	circBase	chrX	+	10031484	10035530	exonic	NM_015691	WWC3	AAAATGTGTGAGGATGACAGCCGCTCGTACGCCAGCTGATAACAAAGCCATTGACCTTTG	219.833	104	7.90009	6.56421	hsa-miR-660-3p	hsa-let-7e-3p	hsa-miR-380-3p	hsa-miR-1301-3p	hsa-miR-376a-2-5p
hsa_circRNA_104876	0.00494185	0.107427	1.72299	up	ASCRP3000113	hsa_circ_0088062	circBase	chr9	-	114911523	114919893	exonic	NM_022486	SUSD1	AAACAACAACAAGACATTCATTCCCAACGATGGCACCTTTTGTACAGGTTTAGACGTCTG	118	77	6.95586	6.17094	hsa-miR-149-5p	hsa-miR-203a-5p	hsa-miR-548a-3p	hsa-miR-188-3p	hsa-miR-31-5p
hsa_circRNA_104348	8.75439e-05	0.0397277	2.79785	up	ASCRP3000148	hsa_circ_0079891	circBase	chr7	-	37250990	37382367	exonic	NM_014800	ELMO1	AAACGCAAGTCCATGTACACGCGAGATTATAAGAAGCTTGGGTTCATTGTATAGACACGT	185.5	77.3333	7.65638	6.17206	hsa-miR-519d-5p	hsa-miR-301a-3p	hsa-miR-611	hsa-miR-100-3p	hsa-miR-758-5p
hsa_circRNA_103795	0.00110563	0.0673686	2.32117	up	ASCRP3000203	hsa_circ_0007638	circBase	chr5	+	14293120	14336836	exonic	NM_007118	TRIO	AAAGATCCTACTGGACATGTCAGTGTCCTTTCACACCCATGTGAAAGAGATGTTTGACTG	197.833	100.667	7.75429	6.53944	hsa-miR-1301-3p	hsa-miR-138-5p	hsa-miR-22-3p	hsa-miR-370-3p	hsa-miR-767-3p
hsa_circRNA_103868	0.00391502	0.101494	2.02158	up	ASCRP3000215	hsa_circ_0072797	circBase	chr5	+	68915840	68916286	exonic	uc010ixi.1	SMA	AAAGCAGGTCTTTTCTACACAGGGAGAACATTTTGTGAATTCCTGGGTCCAGAGAGAATT	280	167.5	8.26943	7.25394	hsa-miR-215-3p	hsa-miR-22-5p	hsa-miR-512-3p	hsa-miR-532-3p	hsa-miR-616-3p
hsa_circRNA_103630	0.000272413	0.0458262	1.70962	up	ASCRP3000223	hsa_circ_0069570	circBase	chr4	-	41145003	41145159	exonic	NM_004307	APBB2	AAAGCTCCTGTGAAAAGCTGAGGCTGACAATAATTTAAGCAAAATCAGGTTGGAGTTGCT	96.1667	64.1667	6.66622	5.89254	hsa-miR-208a-5p	hsa-miR-545-3p	hsa-miR-612	hsa-miR-545-5p	hsa-miR-212-5p
hsa_circRNA_101603	0.00593862	0.113768	1.93095	up	ASCRP3000282	hsa_circ_0006842	circBase	chr15	-	76566752	76585041	exonic	NM_000126	ETFA	AAATAGTAGCACCAGTGGCACAAGATCTCTGTAAAGTAGCAGGCATAGCAAAAGTTCTGG	271	174	8.23591	7.2866	hsa-miR-338-3p	hsa-miR-493-5p	hsa-miR-96-5p	hsa-miR-330-5p	hsa-miR-107
hsa_circRNA_006750	0.00215303	0.0860319	1.65699	up	ASCRP3000307	hsa_circ_0006750	circBase	chr10	+	96234424	96260084	exonic	NM_015188	TBC1D12	AAATGAACTAAATATCACTCCTGGAATATGAAGCACGAACGGGGAGGACCTGTAAACCAC	130.833	91.8333	7.11933	6.39077	hsa-miR-578	hsa-miR-34c-5p	hsa-miR-6875-3p	hsa-miR-8065	hsa-miR-449b-5p
hsa_circRNA_101805	0.00222522	0.0876163	2.01611	up	ASCRP3000314	hsa_circ_0039261	circBase	chr16	+	47531309	47537001	exonic	NM_000293	PHKB	AAATGCATGAGAGGAATTCTCTACTGCTATATGCGTCAGGCCGATAAGGCTCAGTTTATG	339.833	207.5	8.56989	7.55831	hsa-miR-15a-5p	hsa-miR-586	hsa-miR-874-5p	hsa-miR-424-5p	hsa-miR-15b-5p
hsa_circRNA_100517	0.0133103	0.160111	2.32104	up	ASCRP3000337	hsa_circ_0017348	circBase	chr1	-	247322307	247323115	exonic	NM_003431	ZNF124	AAATTCTTCAAGAAATCTAAGAACTCGGTTGCCTTTGAGGATGTGGCTGTGAACTTCACC	924.5	521.5	10.0794	8.86462	hsa-miR-204-5p	hsa-miR-660-3p	hsa-miR-204-3p	hsa-miR-145-3p	hsa-miR-7-2-3p
hsa_circRNA_007019	0.0196192	0.18831	1.51211	up	ASCRP3000339	hsa_circ_0007019	circBase	chr1	+	240421244	240555862	exonic	NM_020066	FMN2	AAATTGACCAAGAGGCAGAGGAAAATTCACTGACAGAGACTCATAAATGGTTGTCAAGTT	161.5	125.167	7.43255	6.83599	hsa-miR-6830-3p	hsa-miR-5001-3p	hsa-miR-6508-3p	hsa-miR-4677-5p	hsa-miR-4328
hsa_circRNA_005185	0.000711381	0.0574693	2.05562	up	ASCRP3000347	hsa_circ_0005185	circBase	chr14	-	30093357	30105700	exonic	NM_002742	PRKD1	AACAAAACAAGAAAGCCAGCTTCGTAATGAGGTTGCAATTCTACAGATTTGCTTAGCCCT	80	42.3333	6.35993	5.32035	hsa-miR-222-3p	hsa-miR-7152-5p	hsa-miR-1248	hsa-miR-4713-5p	hsa-miR-3619-3p
hsa_circRNA_100080	0.0121733	0.154066	1.59001	up	ASCRP3000363	hsa_circ_0005782	circBase	chr1	-	21097422	21100103	exonic	NM_016287	HP1BP3	AACAAGCACTGAAAAGAGAATTAAATAGAGGAGTCATCAAACAGTGAGAAAGATCAGTCT	360.167	279.833	8.64097	7.97193	hsa-miR-520a-5p	hsa-miR-30e-3p	hsa-miR-766-3p	hsa-miR-30a-3p	hsa-miR-525-5p
hsa_circRNA_101904	0.00851375	0.129544	1.50618	up	ASCRP3000441	hsa_circ_0040827	circBase	chr16	+	88066714	88071617	exonic	NM_017869	BANP	AACCTCCAGATCCATCACGTGGGGCAGGACGGTCAGAGCCGATGATGAGCACCCCACCTC	353.333	295.667	8.64802	8.05713	hsa-miR-500a-3p	hsa-miR-604	hsa-miR-557	hsa-miR-377-5p	hsa-miR-210-3p
hsa_circRNA_092498	0.00358502	0.0998728	1.71243	up	ASCRP3000444	hsa_circ_0001104	circBase	chr2	+	227729319	227729842	exonic	NM_032276	RHBDD1	AACCTGACTTCAAAAGGAGCTGTGCTGTAGGTTTCTCAGGTTCAGCCGTCTGTATATCTC	206	145.333	7.81961	7.04356	hsa-miR-2278	hsa-miR-5011-3p	hsa-miR-3140-3p	hsa-miR-4722-5p	hsa-miR-3925-3p
hsa_circRNA_004087	0.000534296	0.053295	2.51387	up	ASCRP3000464	hsa_circ_0004087	circBase	chr16	-	80718434	80719026	exonic	NM_152342	CDYL2	AACGGGCTCGGTTGAAAGGATTGTAGACAAGAGGAAGAACAAGAAAGGAAAATGGGAGTA	379.333	188.833	8.73946	7.40955	hsa-miR-3907	hsa-miR-4709-3p	hsa-miR-6773-3p	hsa-miR-6881-3p	hsa-miR-660-5p
hsa_circRNA_105023	0.0011603	0.0680546	5.18601	up	ASCRP3000479	hsa_circ_0002153	circBase	chrX	+	107083899	107097934	exonic	NM_012216	MID2	AACTAGAAAATCAAATGGCCAAACTAATACAGATCTGCCAGCAGGTTGAGGTGAAAGCCC	977.333	248.667	10.1508	7.77621	hsa-miR-125a-3p	hsa-miR-623	hsa-miR-598-5p	hsa-miR-541-3p	hsa-miR-342-5p
hsa_circRNA_101608	0.00455047	0.105268	2.34312	up	ASCRP3000487	hsa_circ_0036408	circBase	chr15	-	76580186	76588078	exonic	NM_000126	ETFA	AACTATTTATGCAGGCCTCATTGCTACGATTTCAGAGTACCCTGGTAATAGCTGAGCATG	310.5	163.5	8.43485	7.20642	hsa-miR-647	hsa-miR-612	hsa-miR-330-5p	hsa-miR-518c-5p	hsa-miR-17-3p
hsa_circRNA_092566	0.000454718	0.0511261	1.86732	up	ASCRP3000526	hsa_circ_0001678	circBase	chr7	+	8043537	8099878	exonic	NM_138426	GLCCI1	AAGAAAATAATGGGAAGGAAGAAGTATCCAAGCGGACAAGGCAAAATCTCAGCAAGTTCG	129	80.8333	7.12862	6.22765	hsa-miR-8060	hsa-miR-134-5p	hsa-miR-1294	hsa-miR-4709-3p	hsa-miR-3945
hsa_circRNA_063453	0.0395078	0.255039	1.613	up	ASCRP3000542	hsa_circ_0063453	circBase	chr22	-	40859224	40948371	exonic	NM_020831	MKL1	AAGAACTGGTGAGCCAAGGGATCATGCCGCATTGCCATCACGAAAGCCAAAGTGGATTTC	137.667	98	7.19168	6.50194	hsa-miR-7847-3p	hsa-miR-4443	hsa-miR-6875-3p	hsa-miR-6855-5p	hsa-miR-370-3p
hsa_circRNA_103514	0.0164285	0.174883	2.56244	up	ASCRP3000550	hsa_circ_0006156	circBase	chr3	+	171965322	171969331	exonic	NM_022763	FNDC3B	AAGAAGCAGCCCAAAGTCGAATGATTCAGACTTGCAAGGTGATTGAAGATAGTACTGGAG	878.167	453.833	9.99252	8.635	hsa-miR-147b	hsa-miR-510-5p	hsa-miR-15b-3p	hsa-miR-1323	hsa-miR-552-3p
hsa_circRNA_102674	0.00471739	0.105428	1.94757	up	ASCRP3000573	hsa_circ_0053932	circBase	chr2	+	33525517	33525640	exonic	NM_000627	LTBP1	AAGACCAGTGTGAAGATATTGATGAATGTCAGCAAGGGAATCTATGTGTAAACGGGCAGT	91	52.8333	6.58389	5.62221	hsa-miR-339-5p	hsa-miR-500a-3p	hsa-miR-503-3p	hsa-miR-491-3p	hsa-miR-764
hsa_circRNA_063147	0.0490035	0.280251	1.787	up	ASCRP3000602	hsa_circ_0063147	circBase	chr22	-	36723505	36737571	exonic	NM_002473	MYH9	AAGATCAATCCATCTTGTGCACACCTATTCAGGCCTGTTCTGTGTGGTCATCAATCCTTA	457.333	324.167	9.01858	8.18104	hsa-miR-6805-5p	hsa-miR-216b-5p	hsa-miR-6721-5p	hsa-miR-3692-3p	hsa-miR-6780b-3p
hsa_circRNA_003998	0.00476322	0.106019	1.77459	up	ASCRP3000613	hsa_circ_0003998	circBase	chr20	+	47570092	47580435	exonic	NM_006420	ARFGEF2	AAGATGTAGTCACATCTGCCATTAAAGTTGCAGGAGGCCAGAGAACTGGAAAAACCAATC	126.833	81.3333	7.08106	6.25357	hsa-miR-2113	hsa-miR-6737-3p	hsa-miR-7157-3p	hsa-miR-218-5p	hsa-miR-8073
hsa_circRNA_103515	0.0118969	0.152284	2.77164	up	ASCRP3000646	hsa_circ_0067991	circBase	chr3	+	171969049	172025291	exonic	NM_022763	FNDC3B	AAGCTGGCACATAGGAGCAAAAGTTCACTAACCCTGCAGTGGAAGAAATTATACCATTTT	197.5	80.6667	7.67747	6.20674	hsa-miR-147b	hsa-miR-19b-1-5p	hsa-miR-134-3p	hsa-miR-576-5p	hsa-miR-493-5p
hsa_circRNA_036389	0.00129859	0.0718245	1.78763	up	ASCRP3000652	hsa_circ_0036389	circBase	chr15	-	76508628	76588078	exonic	NM_000126	ETFA	AAGCTTTTCCACAGCTTTAAAACTATCAGAAGCCTCATTGCTACGATTTCAGAGTACCCT	116.333	74.3333	6.93022	6.09217	hsa-miR-5089-3p	hsa-miR-4719	hsa-miR-1184	hsa-miR-6824-3p	hsa-miR-338-3p
hsa_circRNA_103344	0.00250107	0.0910088	1.69296	up	ASCRP3000659	hsa_circ_0001290	circBase	chr3	-	47139444	47147610	exonic	NM_014159	SETD2	AAGGAACGATCTCGTAAGAAGGATTCAGAACACCTTTGTCCTAGAATATTGTGGAGAGGT	243.667	174.833	8.08061	7.32106	hsa-miR-665	hsa-miR-340-3p	hsa-let-7e-5p	hsa-miR-9-5p	hsa-miR-216a-5p
hsa_circRNA_101098	0.01989	0.189151	1.54378	up	ASCRP3000673	hsa_circ_0027493	circBase	chr12	+	69218142	69218431	exonic	NM_002392	MDM2	AAGGAGAGCAATTAGTGAGACAGAATCATCGGACTCAGGTACATCTGTGAGTGAGAACAG	263.333	209.333	8.19149	7.56501	hsa-let-7e-5p	hsa-miR-532-3p	hsa-miR-26b-3p	hsa-let-7a-5p	hsa-let-7g-5p
hsa_circRNA_103407	0.00226462	0.0882159	2.07771	up	ASCRP3000680	hsa_circ_0007761	circBase	chr3	+	63898263	63898901	exonic	NM_000333	ATXN7	AAGGAGTTTGGGAAAAACCGCGAAGTCATGGGGCTCTGTCGGGAAGGAGCGGAAAGAATG	357.167	211.667	8.64406	7.58907	hsa-miR-579-5p	hsa-miR-612	hsa-miR-338-3p	hsa-miR-604	hsa-miR-598-3p
hsa_circRNA_040822	0.0134758	0.161136	1.62047	up	ASCRP3000722	hsa_circ_0040822	circBase	chr16	+	88061088	88069000	exonic	NM_017869	BANP	AAGTCCAGATCACGCAGGACAGCGAGGTCACCTTTTCTATAAATTTGGCATCACAGAATC	413.667	328.5	8.8826	8.18619	hsa-miR-6804-3p	hsa-miR-500a-3p	hsa-miR-760	hsa-miR-4763-3p	hsa-miR-3689d
hsa_circRNA_060540	0.0212116	0.192503	1.741	up	ASCRP3000761	hsa_circ_0060540	circBase	chr20	-	43953928	43959204	exonic	NM_002999	SDC4	AATAAAACCTGGTACTTTCTAAGTGCCTCTAGATAACCATATCCCTGAGAGGGCAGGGTC	109.667	70.1667	6.81682	6.0169	hsa-miR-4756-5p	hsa-miR-4459	hsa-miR-4739	hsa-miR-3613-3p	hsa-miR-4747-5p
hsa_circRNA_076700	0.00622207	0.115249	2.88263	up	ASCRP3000772	hsa_circ_0076700	circBase	chr6	-	47199267	47254331	exonic	uc003oyv.3	TNFRSF21	AATAAACATTAGGTGTTTGTTACTTGGATTCCTTAGCACCACCACAGCTCAGCCAGAACA	794	364.667	9.83316	8.30578	hsa-miR-6770-5p	hsa-miR-548n	hsa-miR-5197-3p	hsa-miR-3978	hsa-miR-5196-5p
hsa_circRNA_039254	0.0348594	0.242804	1.75445	up	ASCRP3000786	hsa_circ_0039254	circBase	chr16	+	47497792	47581459	exonic	NM_001031835	PHKB	AATAATGGCAGCACAGAGCTACATTCGAGTTTTAAAATTGCTATAGCTTAGCCTGCGACG	200.5	141.167	7.77708	6.96607	hsa-miR-624-3p	hsa-miR-217	hsa-miR-586	hsa-miR-130b-5p	hsa-miR-126-5p
hsa_circRNA_100599	0.0176944	0.180584	1.53686	up	ASCRP3000798	hsa_circ_0018403	circBase	chr10	-	52220432	52350007	exonic	NM_147156	SGMS1	AATACTTTTAAAGGAACCTGTTGATAAATGCAAAACAGTGGCTGTTGCAGCGTGACGACA	75.3333	54.3333	6.26971	5.64972	hsa-miR-657	hsa-miR-324-5p	hsa-miR-19a-5p	hsa-miR-186-3p	hsa-miR-19b-1-5p
hsa_circRNA_100940	0.000289468	0.0458262	1.77173	up	ASCRP3000808	hsa_circ_0006286	circBase	chr11	+	102076623	102080295	exonic	NM_001130145	YAP1	AATATCAATCCCAGCACAGCAAATTCTCCAAAATGTCAGCCATGAACCAGAGAATCAGTC	298.333	208	8.38045	7.55529	hsa-miR-608	hsa-miR-505-5p	hsa-miR-17-3p	hsa-miR-214-5p	hsa-miR-130b-5p
hsa_circRNA_103887	0.00494551	0.107427	1.5965	up	ASCRP3000810	hsa_circ_0002490	circBase	chr5	+	72370568	72373320	exonic	NM_138782	FCHO2	AATATCAGCAGACTAGAGCAGATTCTTCCAAATGCACAGCTTGTGTTCAGGTGTGTCACG	237.167	179.833	8.02046	7.34554	hsa-miR-890	hsa-miR-766-5p	hsa-miR-125a-3p	hsa-miR-10b-3p	hsa-miR-571
hsa_circRNA_006868	0.0152307	0.169361	1.55516	up	ASCRP3000824	hsa_circ_0006868	circBase	chr11	-	107260799	107289013	exonic	NM_152434	CWF19L2	AATCAAAACAAGCTCTTTATGAGAATGGCATCTAAGCAGTCCAGAGCGTGAGTCCATTCA	149	112.5	7.32039	6.68333	hsa-miR-335-3p	hsa-miR-29a-5p	hsa-miR-4753-3p	hsa-miR-329-5p	hsa-miR-6809-3p
hsa_circRNA_101102	0.00388795	0.101494	1.96072	up	ASCRP3000887	hsa_circ_0000419	circBase	chr12	+	70193988	70195501	exonic	NM_022456	RAB3IP	AATGCGGAGGACCAAAGCTGACTTATCCTTGTATAATGAATTCCGATTGTGGAAGGATGA	163	97.8333	7.44181	6.47043	hsa-miR-580-3p	hsa-miR-503-3p	hsa-miR-376a-2-5p	hsa-miR-141-5p	hsa-miR-589-3p
hsa_circRNA_100190	0.000220918	0.0458262	3.4634	up	ASCRP3000912	hsa_circ_0006848	circBase	chr1	-	42730785	42744343	exonic	NM_014947	FOXJ3	AATGTTTCCTTAAAGTGCCTCGATCTAAGGATGACCCTGGAAAGGATGACATCTGAACTG	881.5	331.167	9.99816	8.20598	hsa-miR-153-5p	hsa-miR-329-5p	hsa-miR-432-3p	hsa-miR-101-5p	hsa-miR-485-5p
hsa_circRNA_407259	0.00564842	0.112043	1.76985	up	ASCRP3000931		25070500	chrX	+	1404670	1409402	exonic	NM_006140	CSF2RA	AATTCTTTGATTCACTTTTGGACACAAAGAAAATAGATCTGCGAACAGTGGCACCAGCCT	76.6667	47.6667	6.31526	5.49163	hsa-miR-548ah-5p	hsa-miR-23a-5p	hsa-miR-23b-5p	hsa-miR-4652-3p	hsa-miR-627-3p
hsa_circRNA_001913	0.000561388	0.0536146	1.63467	up	ASCRP3000934	hsa_circ_0001913	circBase	chrX	-	19701940	19713859	exonic	NM_031892	SH3KBP1	AATTGAAGTAGAAAATGACTTTCTGCCGGTAGAAAAGGTAGAGGAAGGATGGTGGGAAGG	87.5	61.5	6.52188	5.81288	hsa-miR-6870-3p	hsa-miR-4446-5p	hsa-miR-4287	hsa-miR-4639-3p	hsa-miR-6811-3p
hsa_circRNA_002850	0.0048797	0.107369	2.46914	up	ASCRP3000971	hsa_circ_0002850	circBase	chr10	-	123661905	123683844	exonic	NM_007041	ATE1	AATTTTTGAGTCTTTACCAGAGAATGCATCACACAAGTTAGAGGCATGTGGGCACATTCC	333	168	8.54001	7.236	hsa-miR-7161-3p	hsa-miR-875-3p	hsa-miR-3121-5p	hsa-miR-5196-3p	hsa-miR-134-5p
hsa_circRNA_104317	0.000284902	0.0458262	2.05399	up	ASCRP3000980	hsa_circ_0079485	circBase	chr7	-	16341045	16348252	exonic	NM_001101417	ISPD	ACAAACGAGATCTCTATGCGGCTGAATCGATTATTAAGGTGTAGTGACTATGACTTGGAA	108.167	59.5	6.85265	5.81422	hsa-miR-301a-3p	hsa-miR-454-3p	hsa-miR-130a-3p	hsa-miR-130b-3p	hsa-miR-370-5p
hsa_circRNA_104981	8.02332e-05	0.0397277	4.91066	up	ASCRP3000993	hsa_circ_0007933	circBase	chrX	-	10534927	10535643	exonic	NM_000381	MID1	ACAAATTGAAGATAGCTGATCAGCTTCCTTGGGTTTTGCTGATGACACAAGAGAGCTTTG	327	81.6667	8.51393	6.21801	hsa-miR-612	hsa-miR-888-5p	hsa-miR-216a-3p	hsa-miR-891a-3p	hsa-miR-597-3p
hsa_circRNA_400718	0.0382732	0.251654	1.56994	up	ASCRP3001004		25242744	chr11	-	17118603	17121516	exonic	NM_002645	PIK3C2A	ACAACCCAGATAAACATTATATGATTCCTTCAGGGTTACCAGAACTTACAAGTATTCAAG	93.5	67	6.59983	5.94912	hsa-miR-3688-5p	hsa-miR-573	hsa-miR-6855-5p	hsa-miR-6800-5p	hsa-miR-3616-5p
hsa_circRNA_405138	0.00122645	0.0699807	2.44106	up	ASCRP3001033		25070500	chr13	-	43500471	43538275	exonic	NM_033255	EPSTI1	ACAATCCTCAACATGGGTGGAAGCCAGTCAGAAACTGAAGTCAGACAGAAACAACAACTC	190.5	92	7.70181	6.4143	hsa-miR-942-5p	hsa-miR-4753-3p	hsa-miR-6873-3p	hsa-miR-6809-3p	hsa-miR-146a-3p
hsa_circRNA_405815	0.00024895	0.0458262	1.82231	up	ASCRP3001047		25070500	chr19	-	57967026	57967550	sense overlapping	NM_020633	VN1R1	ACACACCATCATGGGATACCTCAGACAATGGCAGCTTTTGGATTGAAATATTTGCTGAAT	162.667	103.833	7.45647	6.59071	hsa-miR-4773	hsa-miR-129-5p	hsa-miR-591	hsa-miR-6510-5p	hsa-miR-6783-5p
hsa_circRNA_007444	0.000627869	0.0556243	5.07813	up	ASCRP3001059	hsa_circ_0007444	circBase	chr5	+	95091099	95099324	exonic	NM_014899	RHOBTB3	ACACCAGGAAAGAAAAAATGCCTGTCTTAAAGGCTGAAGCGTCACATTATAACTCTGACT	7420.33	2323.83	13.2693	10.925	hsa-miR-4778-3p	hsa-miR-4773	hsa-miR-6875-3p	hsa-miR-424-5p	hsa-miR-3978
hsa_circRNA_071374	0.00299749	0.0956083	3.41008	up	ASCRP3001081	hsa_circ_0071374	circBase	chr4	+	166141085	166160051	exonic	NM_007246	KLHL2	ACACTGCAGAAATTCAGGTTACAGAAGAAAATGTACAGATGCACAAAGCAGGGTCATCAG	888.833	349.833	10.027	8.25719	hsa-miR-541-5p	hsa-miR-30e-5p	hsa-miR-30a-5p	hsa-miR-30d-5p	hsa-miR-30b-5p
hsa_circRNA_002375	4.02232e-05	0.038689	2.09637	up	ASCRP3001084	hsa_circ_0002375	circBase	chr12	-	88898935	88939642	exonic	NM_000899	KITLG	ACACTGTTACTTTCGTACATTGACTTGGATTCTCACTTGCATTTATCTTCAGCTGCTCCT	207.833	118.833	7.84296	6.77507	hsa-miR-6876-3p	hsa-miR-3664-3p	hsa-miR-626	hsa-miR-6864-3p	hsa-miR-6839-3p
hsa_circRNA_067100	0.026643	0.212681	1.91732	up	ASCRP3001103	hsa_circ_0067100	circBase	chr3	-	124997967	125032500	exonic	NM_021964	ZNF148	ACAGAGACATGTCTTCATTCATACAGGCAGTTATACTTAAGCATGAACATTGACGACAAA	1373	1002.17	10.7123	9.77324	hsa-miR-3686	hsa-miR-8068	hsa-miR-1183	hsa-miR-6818-3p	hsa-miR-520g-5p
hsa_circRNA_404718	0.0404719	0.258782	1.61422	up	ASCRP3001119		25070500	chr10	+	12159671	12160917	exonic	NM_018706	DHTKD1	ACAGCAAGAGATGAGCAAATACAAACATGTTAAAGGCAGCCGTGTCAACTCTTCAAGAAA	314.167	243.5	8.45632	7.76549	hsa-miR-5196-5p	hsa-miR-4753-3p	hsa-miR-3162-5p	hsa-miR-7113-5p	hsa-miR-3202
hsa_circRNA_401419	0.00300329	0.0956083	2.36843	up	ASCRP3001148		25242744	chr15	+	57743697	57746016	exonic	NM_032866	CGNL1	ACAGGGAGAAGGGAGCTCTGATTGAGGCTTGTAATTCCACATCTGAAGTCAAAGATCTAT	201.833	100.833	7.77835	6.53441	hsa-miR-6875-3p	hsa-miR-30a-3p	hsa-miR-6873-3p	hsa-miR-6756-3p	hsa-miR-4254
hsa_circRNA_009110	0.0193851	0.187529	1.67366	up	ASCRP3001168	hsa_circ_0009110	circBase	chr18	-	19144163	19148055	exonic	NM_052911	ESCO1	ACAGTTGATTATAAATTTCAGCCAATGTTTGGAATCCAAGCTAGAAAACAGTCCAGTGGA	187.333	132.5	7.66323	6.92022	hsa-miR-519e-5p	hsa-miR-939-5p	hsa-miR-519d-5p	hsa-miR-3160-3p	hsa-miR-6838-5p
hsa_circRNA_000982	0.0495713	0.281327	1.95681	up	ASCRP3001173	hsa_circ_0000982	circBase	chr2	+	24357988	24369956	exonic	NM_001145710	FAM228B	ACATAGAAAGTGAATTTTGTAGAAGGAGAAGGTTTTAGCTAAAGAAGATACTGAGGCAGC	80	43.1667	6.31058	5.34207	hsa-miR-1248	hsa-miR-4659a-3p	hsa-miR-4709-3p	hsa-miR-204-5p	hsa-miR-5006-3p
hsa_circRNA_007460	0.0132496	0.160111	1.55734	up	ASCRP3001203	hsa_circ_0007460	circBase	chr17	+	28811231	28819771	exonic	NM_004871	GOSR1	ACATGACCACCTTCGAAATTCTGATACAACACCCCTTTTAAATGGATCAAGCCAAGACAG	328.833	263.667	8.54013	7.90104	hsa-miR-4743-3p	hsa-miR-7705	hsa-miR-216a-5p	hsa-miR-6829-5p	hsa-miR-4711-5p
hsa_circRNA_400275	0.00134565	0.0733624	1.72558	up	ASCRP3001245		25242744	chr1	+	82302569	82302742	exonic	NM_012302	LPHN2	ACCAAATACAGAAGATATGAAGATCAATGATGCAGACTGATGGTTTTGATGAAGCTGGGC	204.667	144.333	7.81077	7.02369	hsa-miR-6866-3p	hsa-miR-3653-3p	hsa-miR-6844	hsa-miR-497-3p	hsa-miR-630
hsa_circRNA_406770	0.0144028	0.166118	1.56933	up	ASCRP3001246		25070500	chr6	+	38045815	38050233	intronic	ENST00000373391	ZFAND3	ACCAACAAAAAGATCCTGTGGTACAGGTTACAGTGAAGTGAGTATGCAGATTTGACCCAT	102	75.3333	6.7669	6.11675	hsa-miR-574-5p	hsa-miR-3916	hsa-miR-6873-3p	hsa-miR-6730-5p	hsa-miR-340-5p
hsa_circRNA_102568	0.00458425	0.105268	1.57639	up	ASCRP3001276	hsa_circ_0051449	circBase	chr19	+	45766370	45769539	exonic	NM_031417	MARK4	ACCAGAAAAATATTGTACACAGGGACCTGAAGGTTGCCATCAAGATTATCGACAAAACCC	175	130.667	7.56789	6.91126	hsa-miR-205-5p	hsa-miR-433-3p	hsa-miR-608	hsa-miR-338-5p	hsa-miR-16-2-3p
hsa_circRNA_002863	0.00459397	0.105268	1.76071	up	ASCRP3001294	hsa_circ_0002863	circBase	chr2	-	69585460	69590802	exonic	NM_002056	GFPT1	ACCAGCTTTACTACCTTGGTGGAGAGAGTTATCCAACAATTGAGCAACAAGATATGGATT	171.833	115.333	7.54311	6.72695	hsa-miR-4782-3p	hsa-miR-6844	hsa-miR-597-3p	hsa-miR-4700-3p	hsa-miR-4761-5p
hsa_circRNA_100544	0.00448669	0.105257	1.77595	up	ASCRP3001302	hsa_circ_0017643	circBase	chr10	-	7325865	7327916	exonic	NM_001018039	SFMBT2	ACCAGTTGGTTGGTGTCAAGAGAATAAATACAGAATGGACCCACCTTCAGCAATCAAAGA	279.167	189.667	8.26106	7.43247	hsa-miR-582-3p	hsa-miR-188-3p	hsa-miR-539-5p	hsa-miR-623	hsa-miR-659-5p
hsa_circRNA_101096	0.0159433	0.172167	1.51543	up	ASCRP3001309	hsa_circ_0027491	circBase	chr12	+	69210591	69218431	exonic	NM_002392	MDM2	ACCATCTACCTCATCTAGAAGGAGAGCAATTAGTGAGACAGGTTCTTTTTTATCTTGGCC	405.667	344.333	8.85812	8.25839	hsa-let-7f-1-3p	hsa-miR-338-5p	hsa-let-7e-5p	hsa-let-7a-3p	hsa-miR-532-3p
hsa_circRNA_003316	0.00245399	0.0910088	1.57398	up	ASCRP3001322	hsa_circ_0003316	circBase	chr8	+	38677039	38678153	exonic	NM_006283	TACC1	ACCCAAGAAGGCAAAGTCGCGTTTAATAACAATCACAAGAAGCTGATGAACAGCTTGTAG	67.6667	49	6.11855	5.46413	hsa-miR-30c-1-3p	hsa-miR-6731-5p	hsa-miR-3160-5p	hsa-miR-6792-3p	hsa-miR-6804-5p
hsa_circRNA_000581	0.0369623	0.247832	2.01517	up	ASCRP3001324	hsa_circ_0000569	circBase	chr14	+	102659799	102661457	exonic	NR_038354	WDR20	ACCCAATCAAAAAAGAAACTAGCAAACTTTTTAATGAGGAAACAATCCCATGAGGTTGGT	191.833	115.333	7.68457	6.67367	hsa-miR-378a-3p	hsa-miR-185-5p	hsa-miR-378d	hsa-miR-422a	hsa-miR-501-5p
hsa_circRNA_406847	0.0373028	0.248005	1.50945	up	ASCRP3001329		25070500	chr6	-	129823749	129879311	sense overlapping	uc003qbq.3	BC035400	ACCCAGGAGAGAAAAACAGGAGATTATGGACTGTTCTTTAAAAAGGGCAGCATAAGATCA	56.6667	40.5	5.83203	5.23801	hsa-miR-153-5p	hsa-miR-6760-5p	hsa-miR-6878-5p	hsa-miR-29b-1-5p	hsa-miR-3145-3p
hsa_circRNA_101520	0.000347646	0.046814	1.59741	up	ASCRP3001354	hsa_circ_0035226	circBase	chr15	-	50875285	50878685	exonic	NM_017672	TRPM7	ACCGAAGACACTCATGAAGTAGATTCCAAAGCAGCTTTAATACCGAATAACAATACTTCT	62.1667	44.3333	6.00483	5.32909	hsa-miR-148a-5p	hsa-miR-29a-5p	hsa-miR-148b-5p	hsa-miR-542-3p	hsa-miR-135a-5p
hsa_circRNA_406896	0.00685252	0.118037	1.66319	up	ASCRP3001362		25070500	chr6	-	165792682	165806285	exonic	NR_045597	PDE10A	ACCGGATCACTAAACCTTAATAATCAATCACATAGCTTTGAGCTTGAAAAGTTGTGTCGT	143	100.5	7.27393	6.53998	hsa-miR-1182	hsa-miR-7107-3p	hsa-miR-1266-5p	hsa-miR-6745	hsa-miR-4434
hsa_circRNA_100705	0.00313	0.0962297	2.16495	up	ASCRP3001364	hsa_circ_0008898	circBase	chr10	-	126097110	126100769	exonic	NM_000274	OAT	ACCGTGAAGGGCATTCAGAAATACAAAGCAAAGATTGTTTTTGCAGATCTGTGGTTTTTC	359.167	198.667	8.621	7.50666	hsa-miR-365b-3p	hsa-miR-365a-3p	hsa-miR-670-3p	hsa-miR-34b-5p	hsa-miR-101-3p
hsa_circRNA_005791	0.0329921	0.237477	1.81492	up	ASCRP3001402	hsa_circ_0005791	circBase	chr14	-	104245081	104263855	exonic	NM_015316	PPP1R13B	ACCTGGAGAAAAACGTACTGAAAATGGGATGATATTAACTGTTTTCTTGAGCAACAATGA	113.333	69.6667	6.88328	6.02338	hsa-miR-4778-3p	hsa-miR-153-5p	hsa-miR-6770-3p	hsa-miR-6875-3p	hsa-miR-3150a-3p
hsa_circRNA_100442	0.00517429	0.108955	1.92686	up	ASCRP3001404	hsa_circ_0002274	circBase	chr1	-	211952259	211966532	exonic	NM_014873	LPGAT1	ACCTGGATCCTTGGATACAGGAAACCAACAGTCACACATGTACATTACAGTGATGGAATG	101.333	60.6667	6.72719	5.78095	hsa-miR-526b-5p	hsa-miR-744-3p	hsa-miR-424-5p	hsa-miR-15a-5p	hsa-miR-660-3p
hsa_circRNA_103819	0.0237538	0.202496	2.66076	up	ASCRP3001413	hsa_circ_0072305	circBase	chr5	-	38496483	38530768	exonic	NM_002310	LIFR	ACCTTCCAAAATAGCGAGTATGGAAATTCCAAATGGACTGACTGCATTGCACAGATGATG	183.833	78.5	7.59011	6.17827	hsa-miR-525-5p	hsa-miR-876-5p	hsa-miR-136-5p	hsa-miR-526b-5p	hsa-miR-515-5p
hsa_circRNA_104144	0.0104806	0.143719	1.5912	up	ASCRP3001417	hsa_circ_0077168	circBase	chr6	+	80910650	80912929	exonic	NM_000056	BCKDHB	ACCTTGGGATGTGGACACAATTTGTAAGCGGAAGAAGTCCCTATAGAACCATACAACATC	102.667	72.6667	6.75779	6.08767	hsa-miR-874-5p	hsa-miR-661	hsa-miR-194-3p	hsa-miR-802	hsa-miR-499a-3p
hsa_circRNA_104143	0.00511435	0.108799	1.90752	up	ASCRP3001418	hsa_circ_0077164	circBase	chr6	+	80877394	80912929	exonic	NM_000056	BCKDHB	ACCTTGGGATGTGGACACAATTTGTAAGGAAAAGATAGAGTTTTTAATACCCCATTGTGT	93.3333	56.3333	6.61424	5.68254	hsa-miR-584-5p	hsa-miR-874-5p	hsa-miR-105-5p	hsa-miR-580-3p	hsa-miR-218-2-3p
hsa_circRNA_100355	0.00675574	0.117536	1.54218	up	ASCRP3001496	hsa_circ_0014614	circBase	chr1	+	155695172	155695810	exonic	NM_004632	DAP3	ACTACATATTCCAGATGGTGAAGACATTCAGTGAAGCTTGCCTGATGGTAAGGAAACCAG	384	309.5	8.74603	8.12105	hsa-miR-138-5p	hsa-miR-298	hsa-miR-19a-5p	hsa-miR-185-3p	hsa-miR-1323
hsa_circRNA_406027	0.0106559	0.144504	1.51501	up	ASCRP3001503		25070500	chr2	+	203382173	203383775	sense overlapping	NM_001204	BMPR2	ACTATCCCAATGGATCTTTATGCAAGTATTTAAGTCTCCACAAAAGTGACTACAGGCGCA	161.333	124.667	7.42632	6.82699	hsa-miR-7160-5p	hsa-miR-485-5p	hsa-miR-3929	hsa-miR-665	hsa-miR-6884-5p
hsa_circRNA_088614	6.88729e-05	0.0397277	1.89379	up	ASCRP3001519	hsa_circ_0088614	circBase	chr9	+	129154344	129184227	exonic	NM_033446	MVB12B	ACTCCAATTTGTATGCCATATCAGAGGAAGTGGCTTTTAGGAAGAAGAGGCTGTGCATTA	86.3333	50.1667	6.48208	5.56081	hsa-miR-5196-5p	hsa-miR-4646-5p	hsa-miR-204-3p	hsa-miR-6799-5p	hsa-miR-92a-1-5p
hsa_circRNA_103104	0.0040403	0.102848	2.21538	up	ASCRP3001538	hsa_circ_0002805	circBase	chr20	-	62407030	62422143	exonic	NM_025224	ZBTB46	ACTCGCTGTCCCAGTCTGTAGAAGAGGCGACACCAGGGCTTCCAAATGAACAACCGAAAG	925.333	548.833	10.0612	8.91361	hsa-miR-761	hsa-miR-214-3p	hsa-miR-764	hsa-miR-330-5p	hsa-miR-141-5p
hsa_circRNA_104588	0.0269697	0.213584	1.98464	up	ASCRP3001579	hsa_circ_0005630	circBase	chr8	-	37727937	37735069	exonic	NM_025151	RAB11FIP1	ACTGCCACCATCATCAGTGAGAACTTGAACAATGAGGTCATGATGAAGGTGGTATAAGTT	169.333	100.667	7.48691	6.49803	hsa-miR-149-3p	hsa-miR-185-3p	hsa-miR-765	hsa-miR-149-5p	hsa-miR-103a-2-5p
hsa_circRNA_008874	0.0148185	0.167448	1.78718	up	ASCRP3001582	hsa_circ_0008874	circBase	chr10	+	96201652	96234540	exonic	NM_015188	TBC1D12	ACTGCCTTGATTCTTGAGGATCGACCATCAAACCTTTTTCCAAAAAGGACAAAGGAACTC	162.833	107	7.43045	6.59276	hsa-miR-10b-3p	hsa-miR-449c-5p	hsa-miR-3074-5p	hsa-miR-876-3p	hsa-miR-34c-5p
hsa_circRNA_104370	8.6666e-07	0.0116704	3.59215	up	ASCRP3001592	hsa_circ_0080189	circBase	chr7	-	47520700	47568745	exonic	NM_022748	TNS3	ACTGGAACAGCCGGAAGAATTAACCTCGAGTCTGCACGCTTTTAAGAACAAGGCCTTTAA	215.667	70	7.89953	6.05468	hsa-miR-197-3p	hsa-miR-212-5p	hsa-miR-578	hsa-miR-135b-5p	hsa-miR-423-3p
hsa_circRNA_101068	0.0458838	0.273746	1.51175	up	ASCRP3001602	hsa_circ_0026349	circBase	chr12	+	52385646	52385777	exonic	NM_004302	ACVR1B	ACTGGTGGCAGAGTTATGAGGAGTCCATGAAGAATATCAGCTGCCATATTACGACTTAGT	266	217.667	8.20872	7.6125	hsa-let-7f-1-3p	hsa-let-7b-3p	hsa-miR-450a-2-3p	hsa-miR-149-3p	hsa-miR-98-3p
hsa_circRNA_100975	0.00248277	0.0910088	1.936	up	ASCRP3001604	hsa_circ_0002100	circBase	chr11	+	120345268	120348235	exonic	NM_015313	ARHGEF12	ACTGGTTTGCAGAGTCCAGAATTTGGATTTAACAAAAAGGAAGATGATTCATGAAGGGCC	216	136.5	7.88046	6.92738	hsa-miR-103a-2-5p	hsa-miR-141-5p	hsa-miR-568	hsa-miR-335-3p	hsa-miR-200b-5p
hsa_circRNA_100977	0.0021837	0.0867426	2.30534	up	ASCRP3001605	hsa_circ_0002089	circBase	chr11	+	120347369	120348235	exonic	NM_015313	ARHGEF12	ACTGGTTTGCAGAGTCCAGATAACAAAGCTTTATTCGTCATTTCCATGTCAGACAATGGC	505.667	273.833	9.15855	7.95356	hsa-miR-103a-2-5p	hsa-miR-335-3p	hsa-miR-130b-5p	hsa-miR-339-3p	hsa-miR-605-5p
hsa_circRNA_104980	0.00501545	0.108234	4.39135	up	ASCRP3001623	hsa_circ_0001910	circBase	chrX	+	10031484	10066619	exonic	NM_015691	WWC3	ACTTAATTGGCAATATGAAGAAGCCAGAAAGAGGATAACAAAGCCATTGACCTTTGCCGA	754.333	229.833	9.76792	7.63325	hsa-miR-26b-3p	hsa-miR-660-3p	hsa-miR-1298-3p	hsa-miR-596	hsa-miR-21-3p
hsa_circRNA_070727	0.00789496	0.124928	1.558	up	ASCRP3001683	hsa_circ_0070727	circBase	chr4	-	119203985	119259469	exonic	NM_003619	PRSS12	AGAAAACAGCATCCAACTGTTACATAACAGGATGGGGTGACACAGGATCAGTACGACTTC	51.6667	35.8333	5.70479	5.06509	hsa-miR-1248	hsa-miR-647	hsa-miR-4286	hsa-miR-646	hsa-miR-6882-3p
hsa_circRNA_103938	0.000936268	0.0625534	1.72822	up	ASCRP3001731	hsa_circ_0001529	circBase	chr5	-	132227855	132228810	exonic	NM_014423	AFF4	AGAAGACCGAAGGGAAGACTTCCAGTAGCTCCAAGGAGGTTAAGAATGAAGATGATAACC	108.333	74.3333	6.84107	6.05178	hsa-miR-30c-2-3p	hsa-miR-766-5p	hsa-miR-627-3p	hsa-miR-578	hsa-miR-204-5p
hsa_circRNA_000479	0.00160158	0.0777667	4.01211	up	ASCRP3001732	hsa_circ_0000479	circBase	chr13	-	43528083	43544806	exonic	NM_033255	EPSTI1	AGAAGAGAAGCATTTAGAGAGCATCAGCAATACACAAGTGCATACACCTTGATAGCACCA	718.833	228.833	9.67999	7.67563	hsa-miR-942-5p	hsa-miR-4753-3p	hsa-miR-6873-3p	hsa-miR-6739-3p	hsa-miR-6809-3p
hsa_circRNA_017359	0.00774558	0.123581	1.91814	up	ASCRP3001748	hsa_circ_0017359	circBase	chr10	+	225933	255988	exonic	NM_006624	ZMYND11	AGAAGGATATTGGTTGCCAGGAGATGAGATTCTAAAGAAGTAAACAGGTCATGGCACGTT	214.667	134.5	7.85776	6.91805	hsa-miR-208a-5p	hsa-miR-3140-3p	hsa-miR-208b-5p	hsa-miR-6502-3p	hsa-miR-889-5p
hsa_circRNA_000259	0.00224832	0.0882159	1.73761	up	ASCRP3001800	hsa_circ_0000259	circBase	chr10	+	105767934	105778666	exonic	NM_014720	SLK	AGACATCAGCTACTTAAGCGCCACGAGAAGAGTAAAAAGCGACAATATGACCAGGAAATT	84.3333	53.5	6.45369	5.65658	hsa-miR-138-5p	hsa-miR-130b-5p	hsa-miR-22-5p	hsa-miR-5010-3p	hsa-miR-556-5p
hsa_circRNA_100259	0.00136355	0.0734462	1.78675	up	ASCRP3001820	hsa_circ_0006677	circBase	chr1	-	67356836	67371058	exonic	NM_024763	WDR78	AGACCTGGAAGAACCATCCTATAAACGGGAAAGATTGACTAGTTTCACAGGAACAATGCC	125	80	7.06515	6.22781	hsa-miR-432-3p	hsa-miR-329-5p	hsa-miR-653-3p	hsa-miR-18a-3p	hsa-miR-557
hsa_circRNA_001681	0.000691021	0.0568838	2.11429	up	ASCRP3001831	hsa_circ_0001681	circBase	chr7	-	22330793	22357656	exonic	NM_012294	RAPGEF5	AGACTCCGAAGAAAGCAGTGATGAAATTCTTGTGCGTCTAACATCTGCGACTCTATCAAG	772.667	469	9.78672	8.70654	hsa-miR-5683	hsa-miR-4803	hsa-miR-30b-3p	hsa-miR-153-5p	hsa-miR-3187-3p
hsa_circRNA_407203	0.00154854	0.0761635	1.8481	up	ASCRP3001837		25070500	chr9	+	99220665	99220823	sense overlapping	NM_014282	HABP4	AGACTTCACAGCTGAGAAGTTTCCAGATGAAAAAAGCGGACTCCTAGAAGAGGGGAGCAG	281.5	187.333	8.29068	7.40464	hsa-miR-6787-3p	hsa-miR-4743-3p	hsa-miR-6894-3p	hsa-miR-346	hsa-miR-4798-5p
hsa_circRNA_405135	0.0114348	0.150291	1.9201	up	ASCRP3001858		25070500	chr13	-	38624905	38647113	sense overlapping	NR_047500	LINC00571	AGAGAGTGAAGGGGTATGATGAGACCAAAAGACCAGGAGACAACTGCCAAAGGTTATTAT	143.333	89.1667	7.27109	6.32991	hsa-miR-3145-3p	hsa-miR-3121-3p	hsa-miR-1277-5p	hsa-miR-548n	hsa-miR-4668-5p
hsa_circRNA_083946	0.00469931	0.105428	2.07192	up	ASCRP3001881	hsa_circ_0083946	circBase	chr8	-	37732032	37735069	exonic	NM_025151	RAB11FIP1	AGAGCTGTCAAGCCCCGGTGGTATAAGTTGAAATCCAAACCAGGAAAGAAGGACAAGGAG	249.667	146.667	8.0918	7.04083	hsa-miR-6830-3p	hsa-miR-4700-5p	hsa-miR-6856-5p	hsa-miR-2355-3p	hsa-miR-4747-5p
hsa_circRNA_103619	0.0189693	0.186182	1.9274	up	ASCRP3001896	hsa_circ_0001400	circBase	chr4	-	37633006	37640126	exonic	NM_001085399	RELL1	AGAGTAGCAGCGAATGCTGATGTCTTAAAGGCGATGGTAGCAGATAACAGCCTGTATGAT	1031.17	714	10.2309	9.28422	hsa-miR-425-5p	hsa-miR-485-3p	hsa-miR-637	hsa-miR-519d-3p	hsa-miR-29b-1-5p
hsa_circRNA_003357	0.00129034	0.0718002	2.41201	up	ASCRP3001897	hsa_circ_0003357	circBase	chr10	+	111883774	111890244	exonic	NM_001121	ADD3	AGAGTATAAGAGGACAATCGAACGTAAACAACAAGGCCTAGAAGGGGTATAGAACAGGCT	265.667	136.833	8.20841	6.93817	hsa-miR-5092	hsa-miR-6809-3p	hsa-miR-924	hsa-miR-6858-5p	hsa-miR-29b-1-5p
hsa_circRNA_405031	0.0097904	0.139658	1.76453	up	ASCRP3001924		25070500	chr12	+	83289596	83290425	exonic	NM_152588	TMTC2	AGATCAGGGATAAAAGTAAACCCAGCTAAAGAGGAAGAACTTGTCGCTTTTCCTAAGCAT	155	102.333	7.38354	6.56425	hsa-miR-410-5p	hsa-miR-6806-5p	hsa-miR-3928-3p	hsa-miR-5009-5p	hsa-miR-320e
hsa_circRNA_023799	0.000668069	0.0568838	2.29642	up	ASCRP3001938	hsa_circ_0023799	circBase	chr11	-	77991646	77991947	exonic	NM_012296	GAB2	AGATCTGTGGCTTCAATCAGGCTGAGGAGAGCACAGGCCTGGAAGAAACGCTGGTTTATC	119.333	59.6667	7.00415	5.80477	hsa-miR-4691-3p	hsa-miR-4677-5p	hsa-miR-578	hsa-miR-4650-5p	hsa-miR-1248
hsa_circRNA_103435	0.0267591	0.212714	1.61294	up	ASCRP3001949	hsa_circ_0001329	circBase	chr3	+	119219541	119222868	exonic	NM_016589	TIMMDC1	AGATGCCTTAAGCCATTTTGTAATTGCAGGAGTGAACAGCAGAGAATTTCAAAGGACCTT	925.833	744.5	10.0465	9.35685	hsa-miR-363-3p	hsa-miR-32-5p	hsa-miR-501-3p	hsa-miR-600	hsa-miR-502-3p
hsa_circRNA_104707	0.0114509	0.150291	2.34507	up	ASCRP3001950	hsa_circ_0003221	circBase	chr8	-	141856358	141900868	exonic	NM_005607	PTK2	AGATGCGGGGCAATGCACTAGAAAAGAAGTCTAACTATGAAGTATTAGAAATATGACAGA	2543	1598.83	11.6822	10.4526	hsa-miR-301a-5p	hsa-miR-125a-3p	hsa-miR-134-5p	hsa-miR-222-5p	hsa-miR-501-5p
hsa_circRNA_004649	0.0301137	0.225314	4.49327	up	ASCRP3001966	hsa_circ_0004649	circBase	chr1	-	243858892	244006584	exonic	NM_005465	AKT3	AGATGTGGATTTACCTTATCCCCTCAACAACTTTTCAGTGGCAAGCTGAGTCATCACTAG	1144.83	327	10.3385	8.17072	hsa-miR-6826-3p	hsa-miR-6845-3p	hsa-miR-6847-3p	hsa-miR-6728-3p	hsa-miR-433-3p
hsa_circRNA_090183	0.00514515	0.108955	1.74502	up	ASCRP3002000	hsa_circ_0090183	circBase	chrX	+	37265461	37285253	exonic	NM_000950	PRRG1	AGCAAGAGAAGCTTTTGAAAATAATGAAAAAACTGGAATCATCATCCAGGGACGTGCCAG	96.5	62.5	6.66062	5.85737	hsa-miR-548as-3p	hsa-miR-4778-3p	hsa-miR-4668-3p	hsa-miR-548h-3p	hsa-miR-548z
hsa_circRNA_002125	0.00584041	0.11363	1.55648	up	ASCRP3002005	hsa_circ_0002125	circBase	chr8	+	136554896	136569830	exonic	NM_006558	KHDRBS3	AGCAATAACCAGTTCAACTTTGTGGGGAAACTTTTGGGTCCACGTGGCAATTCTCTGAAG	55	40.3333	5.77552	5.13723	hsa-miR-6875-3p	hsa-miR-185-3p	hsa-miR-4659b-3p	hsa-miR-4659a-3p	hsa-miR-544a
hsa_circRNA_002228	0.000314207	0.0458262	3.50002	up	ASCRP3002052	hsa_circ_0002228	circBase	chr7	-	16415716	16445962	exonic	NM_001101426	ISPD	AGCATATCAGCAGAGTATGTTGGATAAAGGACATTGTTGTGGCAGTAACTGGAGAGAACA	234.333	78.6667	8.00217	6.19481	hsa-miR-3682-5p	hsa-miR-145-5p	hsa-miR-3134	hsa-miR-1261	hsa-miR-8080
hsa_circRNA_102620	0.000295297	0.0458262	1.91145	up	ASCRP3002060	hsa_circ_0002229	circBase	chr2	+	11905658	11907984	exonic	NM_145693	LPIN1	AGCATTTTTTGTTCAAGAAACAGATAATGATCAGGTGCAGACCATGAATTACGTGGGGCA	133	80	7.16127	6.22661	hsa-miR-136-5p	hsa-miR-876-5p	hsa-miR-501-3p	hsa-miR-569	hsa-miR-520d-3p
hsa_circRNA_104669	0.000203457	0.0458262	5.0072	up	ASCRP3002066	hsa_circ_0085173	circBase	chr8	+	102570646	102571040	exonic	NM_024915	GRHL2	AGCCACAGAGAAACTGCCTTGGCACCAGTGAAGCCCAGAGTAATTTGAGTGGAGGAGAAA	692	176	9.62192	7.29792	hsa-miR-504-3p	hsa-miR-197-3p	hsa-miR-582-3p	hsa-miR-181d-3p	hsa-miR-653-3p
hsa_circRNA_401949	0.0255004	0.209255	1.67794	up	ASCRP3002109		25242744	chr18	-	29218606	29246335	exonic	NM_004775	B4GALT6	AGCGGCTGGAATTTGCGTTTTATGTCATTGAACAGCCAACACATATCTCTTTATGGTACA	821	637.333	9.88006	9.13336	hsa-miR-8053	hsa-miR-7158-5p	hsa-miR-875-5p	hsa-miR-6825-5p	hsa-miR-576-3p
hsa_circRNA_067735	0.0058073	0.11342	2.13062	up	ASCRP3002111	hsa_circ_0067735	circBase	chr3	+	150834124	150845771	exonic	NM_053002	MED12L	AGCTAAAATTAAGAAACGTCAGGCTCCTGATCCGAATTTGGGATGAACTTACTGCTGTGA	279.167	158.833	8.25558	7.1643	hsa-miR-3064-5p	hsa-miR-6504-5p	hsa-miR-4639-5p	hsa-miR-610	hsa-miR-7843-3p
hsa_circRNA_101801	0.0125962	0.157145	1.59581	up	ASCRP3002127	hsa_circ_0002500	circBase	chr16	-	46708225	46711310	exonic	NM_018206	VPS35	AGCTCAACCTTGAACAATTGTTTTGACTGGCATATTGGAGCAAGTTGTAAACTGTAGGGA	116.167	84.6667	6.95735	6.28306	hsa-miR-561-3p	hsa-miR-619-5p	hsa-miR-526b-5p	hsa-miR-516b-5p	hsa-miR-582-5p
hsa_circRNA_100280	9.11781e-05	0.0397277	1.51284	up	ASCRP3002131	hsa_circ_0013204	circBase	chr1	-	93790191	93791452	exonic	NR_034089	LOC100131564	AGCTCATATTCAAGCTGGGGAGACAAACAACATACAAATAACTGATACCGTGCTTCCAGA	100.333	74.5	6.73135	6.13408	hsa-miR-619-5p	hsa-miR-106b-5p	hsa-miR-93-5p	hsa-miR-20b-5p	hsa-miR-17-5p
hsa_circRNA_103775	0.00469901	0.105428	1.7119	up	ASCRP3002132	hsa_circ_0005066	circBase	chr4	+	186180001	186188309	exonic	NM_031953	SNX25	AGCTCATTAACAGCAACTCTGATGTGGAGTTCTTGAAGCAACTAAGTGTTCGACTACAGT	258.667	185.5	8.16442	7.38882	hsa-miR-1264	hsa-miR-569	hsa-miR-181b-5p	hsa-miR-22-5p	hsa-miR-670-3p
hsa_circRNA_100039	0.0494122	0.28104	1.75644	up	ASCRP3002142	hsa_circ_0009590	circBase	chr1	-	8616533	8674745	exonic	NM_012102	RERE	AGCTCTTCATTTCTGATTACGTTGACACTTACCATGCTGCTGCCCTTAGGTCCACAACTC	1608.83	1305.5	10.9857	10.173	hsa-miR-335-3p	hsa-miR-550a-3p	hsa-miR-571	hsa-miR-105-5p	hsa-miR-377-3p
hsa_circRNA_103427	0.00968464	0.139036	1.79521	up	ASCRP3002184	hsa_circ_0001324	circBase	chr3	+	107429298	107435696	exonic	NM_020235	BBX	AGGAAAAGCAGAAATACACAGACATGGCCAAGGAGGTCACAGTAATGAAAGGCAGTAATA	411.333	291.667	8.87227	8.02812	hsa-miR-877-3p	hsa-miR-34a-3p	hsa-miR-1468-3p	hsa-miR-661	hsa-miR-1301-5p
hsa_circRNA_000541	0.00029011	0.0458262	1.61984	up	ASCRP3002190	hsa_circ_0000541	circBase	chr14	+	56746393	56757174	exonic	NM_021255	PELI2	AGGAAAGCTGGCTATCAGCTGCAAAGGTCAACACAGTATATCCTACACTTTGTCAAGGAA	68.5	47.5	6.12173	5.42588	hsa-miR-619-3p	hsa-miR-378g	hsa-miR-3158-3p	hsa-miR-5001-5p	hsa-miR-4761-5p
hsa_circRNA_101168	0.00407966	0.103101	1.53861	up	ASCRP3002209	hsa_circ_0006150	circBase	chr12	+	117423010	117426674	exonic	NM_012174	FBXW8	AGGAAGCAAGGGTTTCTTAATATTTGGGATTTAAGGACCGGAAAGTACCCTGTTCATCGT	161.667	125.667	7.44508	6.82345	hsa-miR-25-5p	hsa-miR-10a-5p	hsa-miR-770-5p	hsa-miR-10b-5p	hsa-miR-515-3p
hsa_circRNA_407047	9.44071e-05	0.0397277	1.9125	up	ASCRP3002214		25070500	chr8	-	19297340	19316153	exonic	NM_018371	CSGALNACT1	AGGAATACTTGAAAACACTTCCAAGGATCTACCGAACAGAAAGGGACAAAGGGACATTGT	66	40	6.09994	5.16448	hsa-miR-556-5p	hsa-miR-4709-5p	hsa-miR-6877-5p	hsa-miR-3670	hsa-miR-3143
hsa_circRNA_007919	0.0219785	0.194909	1.60515	up	ASCRP3002221	hsa_circ_0007919	circBase	chr17	-	953289	1003975	exonic	NM_001092	ABR	AGGACAACAATGAGATCGTGGACAAGATCATGGGCAAAGGACAGATCCAGGTGGAAGCAG	104.167	74.3333	6.7672	6.08449	hsa-miR-3192-5p	hsa-miR-494-5p	hsa-miR-3692-5p	hsa-miR-4752	hsa-miR-637
hsa_circRNA_103454	0.0230031	0.198946	1.78988	up	ASCRP3002227	hsa_circ_0067103	circBase	chr3	-	125032151	125032500	exonic	NM_021964	ZNF148	AGGACTACAGTATGCACTTAATGTCCCTGCAGTTATACTTAAGCATGAACATTGACGACA	1236.17	943.667	10.5302	9.69036	hsa-miR-591	hsa-miR-7-5p	hsa-miR-660-5p	hsa-miR-144-5p	hsa-miR-452-3p
hsa_circRNA_101192	0.0152677	0.169493	1.67428	up	ASCRP3002233	hsa_circ_0005465	circBase	chr12	-	122861935	122865105	exonic	NM_002956	CLIP1	AGGAGAAAGAGAGCTCAAAATCGGAGACAGAGTATTGATTTAATCCAGAGACTGACTTCA	82	55.8333	6.40981	5.66627	hsa-miR-653-3p	hsa-miR-302b-3p	hsa-miR-296-3p	hsa-miR-302a-3p	hsa-miR-744-3p
hsa_circRNA_104911	0.00043187	0.0505885	2.11666	up	ASCRP3002245	hsa_circ_0088474	circBase	chr9	-	126519981	126531842	exonic	NM_020946	DENND1A	AGGAGCGAAGAGCTGCTTCTGTATCTTAAGGAAGTTCTACAGACTTTGACCAAGTTTTGT	142.167	78.3333	7.24139	6.15959	hsa-miR-485-5p	hsa-miR-376c-3p	hsa-miR-148a-5p	hsa-miR-646	hsa-miR-548b-3p
hsa_circRNA_104913	0.000820962	0.0602734	2.6525	up	ASCRP3002246	hsa_circ_0002544	circBase	chr9	-	126519981	126641300	exonic	NM_020946	DENND1A	AGGAGCGAAGAGCTGCTTCTGTATCTTAAGGCAGAATCCAGAGACCACATTTGAAGTATA	171	77	7.50854	6.10119	hsa-miR-485-5p	hsa-miR-376c-3p	hsa-miR-148a-5p	hsa-miR-646	hsa-miR-20b-3p
hsa_circRNA_405153	0.000625936	0.0556243	1.72982	up	ASCRP3002254		25070500	chr13	-	52971366	52976829	intronic	ENST00000544466	THSD1	AGGAGGAGTGCATGCTAATTCAGAGAAATACAGGTTCTAATTTCAGGTGTTTTTGGGGAA	102.5	66.6667	6.75274	5.96211	hsa-miR-619-5p	hsa-miR-4735-3p	hsa-miR-1303	hsa-miR-29b-2-5p	hsa-miR-767-5p
hsa_circRNA_101288	0.00286192	0.0930886	1.90742	up	ASCRP3002256	hsa_circ_0002557	circBase	chr13	+	98865473	98865667	exonic	NM_005766	FARP1	AGGAGGCATTTGAAGTTCCAATATTCTCTAAGCCGCTTTCATCATGGGAGAAATAGAGCA	311.333	198	8.43154	7.49992	hsa-miR-361-3p	hsa-miR-338-3p	hsa-miR-296-5p	hsa-miR-660-3p	hsa-miR-615-5p
hsa_circRNA_102957	0.0226446	0.197751	1.52036	up	ASCRP3002265	hsa_circ_0001116	circBase	chr2	-	239090705	239093928	exonic	NM_030768	ILKAP	AGGATACAGAAGGCTGGAGGAAACGTCAGTACTCGGGTTTCATATTTTGCTGTTTTTGAT	235.667	189.833	8.02261	7.41819	hsa-miR-589-3p	hsa-miR-182-5p	hsa-miR-409-3p	hsa-miR-34c-5p	hsa-miR-340-5p
hsa_circRNA_104000	0.0183899	0.18397	1.76957	up	ASCRP3002286	hsa_circ_0009145	circBase	chr5	+	167915606	167919852	exonic	NM_002887	RARS	AGGCCAAGTTTGGGGACTATCAGTGTAATAGTGCTATGGGTATTTCTCAGGAAGAAGAGA	325	228.167	8.52047	7.69707	hsa-miR-582-5p	hsa-miR-519d-5p	hsa-miR-628-5p	hsa-miR-578	hsa-miR-597-5p
hsa_circRNA_103046	0.00723786	0.121075	1.61979	up	ASCRP3002294	hsa_circ_0007632	circBase	chr20	-	34312491	34313077	exonic	NM_004902	RBM39	AGGCGTGCCAATCATAGTACAGGCATCACAGAGAACCTATTGATAATTTAACTCCTGAGG	401.333	313.667	8.83994	8.14414	hsa-miR-605-5p	hsa-let-7f-2-3p	hsa-miR-448	hsa-miR-509-3p	hsa-miR-623
hsa_circRNA_104706	0.0206433	0.190838	2.07155	up	ASCRP3002319	hsa_circ_0005982	circBase	chr8	-	141828375	141900868	exonic	NM_005607	PTK2	AGGGCTGCAATAATATGACAGATACCTAGCATCTAGCAAAATAATGGCAGCTGCTTACCT	1698.67	1183.67	11.0588	10.008	hsa-miR-301a-5p	hsa-miR-545-5p	hsa-miR-182-5p	hsa-miR-125a-3p	hsa-miR-570-5p
hsa_circRNA_092398	0.00158804	0.0777619	1.64851	up	ASCRP3002390	hsa_circ_0000441	circBase	chr12	-	116534473	116549317	exonic	NM_015335	MED13L	AGTCAACAAAAGTTGTGGAAGAAGGACTCTGGGAAAATGGCCTTTCCTATGAATGTAGGA	107.5	73.6667	6.83534	6.11418	hsa-miR-4709-3p	hsa-miR-135b-5p	hsa-miR-135a-5p	hsa-miR-4752	hsa-miR-501-5p
hsa_circRNA_104346	0.000296174	0.0458262	1.9881	up	ASCRP3002395	hsa_circ_0001696	circBase	chr7	-	35707043	35712888	exonic	NM_022373	HERPUD2	AGTCACCAGTTTCCATATGTAATGCAAGGTTGACGAAGGATCAGAGATTGGTGTATTCGG	192.5	116.5	7.71565	6.72426	hsa-miR-2113	hsa-miR-218-5p	hsa-miR-636	hsa-miR-346	hsa-miR-511-5p
hsa_circRNA_100976	0.00668727	0.117536	1.70717	up	ASCRP3002396	hsa_circ_0002955	circBase	chr11	+	120346048	120348235	exonic	NM_015313	ARHGEF12	AGTCACTGGTTTGCAGAGTCCAGATTTATACACGTTGCTGCTGGAAGACATTCTTGTATT	297.333	211.667	8.36275	7.59115	hsa-miR-103a-2-5p	hsa-miR-335-3p	hsa-miR-200b-5p	hsa-miR-744-3p	hsa-miR-130b-5p
hsa_circRNA_101436	0.0491556	0.280639	1.72315	up	ASCRP3002403	hsa_circ_0000567	circBase	chr14	-	99924615	99932150	exonic	NM_032233	SETD3	AGTCATCCAGTCAGAAAAATGGGTAAGAAGAGTCGAGTAAAAACTCAGAAATCTGGCACT	1284.33	1033.33	10.5818	9.79678	hsa-miR-548c-5p	hsa-miR-653-3p	hsa-miR-548d-5p	hsa-miR-570-5p	hsa-miR-559
hsa_circRNA_101317	0.00587712	0.11363	1.73306	up	ASCRP3002419	hsa_circ_0004137	circBase	chr14	-	23375403	23378804	exonic	NM_018107	RBM23	AGTCCTCCACTTGCCACTGGGATGAGCAACAAAGGAAAGAAGTTAAAAAGGATTATCCTA	558.667	418	9.33742	8.54409	hsa-miR-138-5p	hsa-miR-422a	hsa-miR-378d	hsa-miR-378a-3p	hsa-miR-877-3p
hsa_circRNA_104691	0.013004	0.159305	1.57407	up	ASCRP3002431	hsa_circ_0085613	circBase	chr8	-	131249167	131249240	exonic	NM_018482	ASAP1	AGTCTGTAAAAGCAATATATAATTCTGGTCAAGGCTCTAGACCAAGATAGAACAGCCCTT	78	54.5	6.34395	5.68945	hsa-miR-137	hsa-miR-103a-2-5p	hsa-miR-190a-3p
hsa_circRNA_104139	0.0201643	0.189515	1.55915	up	ASCRP3002446	hsa_circ_0001614	circBase	chr6	+	76412360	76412788	exonic	NM_015571	SENP6	AGTGAGAATGGCCTACAGAATGAAAGTTTAAGTTCCACACATCATACAGTGCACACTGGT	251.167	197.833	8.11967	7.47891	hsa-miR-582-5p	hsa-miR-153-5p	hsa-miR-376a-5p	hsa-miR-376a-2-5p	hsa-miR-139-5p
hsa_circRNA_102679	0.00165278	0.0780923	1.7675	up	ASCRP3002462	hsa_circ_0005579	circBase	chr2	+	36623756	36691798	exonic	NM_016441	CRIM1	AGTGCTGTGATGTCTTTGAATGTGTTAATGATGAGAACTGGACTGATGACCAACTGCTTG	791	579.5	9.82422	9.00251	hsa-miR-383-3p	hsa-miR-146b-5p	hsa-miR-146a-5p	hsa-miR-17-3p	hsa-miR-329-5p
hsa_circRNA_002132	0.0222052	0.195475	1.5407	up	ASCRP3002465	hsa_circ_0002132	circBase	chr6	-	56716194	56765419	exonic	NM_001144769	DST	AGTGCTTCGGATAGCAGGGATTCAGAGCAAGCCCTCGGCATCTTAGAAGACGAGTTGCAG	126.333	95.3333	7.04702	6.42344	hsa-miR-6762-3p	hsa-miR-1203	hsa-miR-6504-5p	hsa-miR-3064-5p	hsa-miR-4632-5p
hsa_circRNA_103516	0.00260725	0.0921686	2.69507	up	ASCRP3002477	hsa_circ_0003692	circBase	chr3	+	171969049	172028671	exonic	NM_022763	FNDC3B	AGTGGGATGAGAAATTATACCATTTTATGGAATGTCAACCTACATCACCCGAGAAGACCA	405.667	190.667	8.86595	7.43562	hsa-miR-147b	hsa-miR-19b-1-5p	hsa-miR-134-3p	hsa-miR-576-5p	hsa-miR-493-5p
hsa_circRNA_004182	0.00150317	0.0760968	2.13474	up	ASCRP3002522	hsa_circ_0004182	circBase	chr2	+	36596250	36623930	intronic	ENST00000426856	CRIM1	AGTTTCCAAGTCAGGATATGTGCCTTTCAGCTTTAAAGAGAATTGAAGGTTGGTTGGTGC	1544.5	983.333	10.8608	9.76671	hsa-miR-6758-5p	hsa-miR-1277-5p	hsa-miR-3916	hsa-miR-6856-5p	hsa-miR-4716-3p
hsa_circRNA_043599	0.000814922	0.0602734	2.01938	up	ASCRP3002535	hsa_circ_0043599	circBase	chr17	-	39679868	39681525	exonic	NM_002276	KRT19	ATAAAAATTTATGGTCCAAGGGAATTCTTGGTGCCACCATTGAGAACTCCAGGATTGTCC	74.6667	40.5	6.28565	5.27174	hsa-miR-6875-3p	hsa-miR-6847-5p	hsa-miR-7152-5p	hsa-miR-4435	hsa-miR-1207-3p
hsa_circRNA_101397	0.00534907	0.110812	1.51266	up	ASCRP3002562	hsa_circ_0032506	circBase	chr14	+	73637504	73640415	exonic	NM_000021	PSEN1	ATAAATACAGGTGCTATAAGAATGACAATAGAGAACGGCAGGAGCACAACGACAGACGGA	107.667	83	6.83152	6.23443	hsa-miR-670-3p	hsa-miR-425-5p	hsa-miR-665	hsa-miR-433-3p	hsa-miR-513a-5p
hsa_circRNA_402422	0.0218739	0.194811	1.57611	up	ASCRP3002572		25242744	chr2	+	187540330	187540654	exonic	NM_002210	ITGAV	ATAAGAATCTTCCAATTGAGGATATCACCAACTCCACATTGGGTTGTGGAGTTGCTCAGT	77.5	53.6667	6.3098	5.65343	hsa-miR-6780a-3p	hsa-miR-25-3p	hsa-miR-363-3p	hsa-miR-92b-3p	hsa-miR-92a-3p
hsa_circRNA_104864	0.00704381	0.119469	1.62675	up	ASCRP3002616	hsa_circ_0003611	circBase	chr9	-	113703700	113735838	exonic	NM_057159	LPAR1	ATACCATGATGAGTCTTCTGAAGACTGTGGTCATTGTGCTTGGTGGACGTCTGATTTATG	88.3333	60.1667	6.52222	5.82022	hsa-miR-7-5p	hsa-miR-588	hsa-miR-135a-3p	hsa-miR-608	hsa-miR-140-3p
hsa_circRNA_101356	0.0176097	0.180055	1.85489	up	ASCRP3002623	hsa_circ_0004846	circBase	chr14	+	55168779	55169298	exonic	NM_015589	SAMD4A	ATACGATTGGAACCAGCACAAGTACAAGAATCATTAACCAATGGCAACAGGAATCCAAGG	272.667	182	8.24374	7.35241	hsa-miR-148b-5p	hsa-miR-330-3p	hsa-miR-29b-1-5p	hsa-miR-646	hsa-miR-660-5p
hsa_circRNA_104820	0.0295086	0.223363	1.58519	up	ASCRP3002652	hsa_circ_0005218	circBase	chr9	+	96233422	96259881	exonic	NM_014612	FAM120A	ATAGCTAAAGATGTTTTCCAGCATTCACAGGTTGCACAGAGCATTGAGGATCACCATCAG	424	348.167	8.92625	8.2616	hsa-miR-409-3p	hsa-miR-153-3p	hsa-miR-9-5p	hsa-miR-152-3p	hsa-miR-148b-3p
hsa_circRNA_101804	0.0209387	0.191679	1.74339	up	ASCRP3002669	hsa_circ_0005385	circBase	chr16	+	47497809	47581459	exonic	uc010vgi.1	PHKB	ATATAATAATGGCAGCACAGAGCTACATTCGAGCTTAGCCTGCGACGCTTATGATTAGAG	203.167	143.5	7.80184	6.99994	hsa-miR-624-3p	hsa-miR-217	hsa-miR-586	hsa-miR-130b-5p	hsa-miR-126-5p
hsa_circRNA_004317	0.0237555	0.202496	1.52045	up	ASCRP3002708	hsa_circ_0004317	circBase	chr5	+	86627164	86649052	exonic	NM_002890	RASA1	ATATTATCTTAAGGAACCTGTACCAATGCAGGTGGTATCACGGAAAACTTGACAGAACGA	76.1667	56	6.2947	5.69021	hsa-miR-452-3p	hsa-miR-676-5p	hsa-miR-889-3p	hsa-miR-3145-3p	hsa-miR-4677-5p
hsa_circRNA_400670	0.00263459	0.0926303	1.70471	up	ASCRP3002750		25242744	chr10	-	123298105	123325218	exonic	NM_000141	FGFR2	ATCAATCACACGTACCACCTGGATGTTGTGGAGCCACCAACCAAATACCAAATCTCTCAA	311	221.167	8.42782	7.65829	hsa-miR-449c-5p	hsa-miR-885-3p	hsa-miR-216b-3p	hsa-miR-3147	hsa-miR-4691-3p
hsa_circRNA_092476	0.000267834	0.0458262	1.82364	up	ASCRP3002800	hsa_circ_0000963	circBase	chr19	-	57967020	57967550	exonic	ENST00000596831	AC004076.9	ATCATGGTCCTGGGATACCTCAGACAATGGCAGCTTTTGGATTGAAATATTTGCTGAATG	167	107.167	7.48658	6.61976	hsa-miR-5007-5p	hsa-miR-760	hsa-miR-4722-5p	hsa-miR-545-3p	hsa-miR-4527
hsa_circRNA_061405	0.00026336	0.0458262	2.21125	up	ASCRP3002832	hsa_circ_0061405	circBase	chr21	-	32537278	32575328	exonic	NM_003253	TIAM1	ATCCTCAGATGAGACTGATCACAGCAGCAAGACACATCAACTGGATCATTCTGCTCATTA	154.167	79.1667	7.376	6.23114	hsa-miR-646	hsa-miR-4741	hsa-miR-7974	hsa-miR-4524a-5p	hsa-let-7a-2-3p
hsa_circRNA_100917	0.0195732	0.188266	1.83054	up	ASCRP3002861	hsa_circ_0002264	circBase	chr11	-	85692787	85707972	exonic	NM_007166	PICALM	ATCGGAAATGGAACCACTAAGAACACATCAAAGCTGCCCAATGATCTGCTTGATTTGCAG	382.833	265.667	8.77327	7.901	hsa-miR-421	hsa-miR-545-3p	hsa-miR-890	hsa-miR-499a-3p	hsa-miR-196a-3p
hsa_circRNA_100504	0.00840034	0.128769	4.10189	up	ASCRP3002867	hsa_circ_0017248	circBase	chr1	-	243736227	244006584	exonic	NM_005465	AKT3	ATCTACATTCCGGAAAGATTGTGTACCGTGATCTCAAGGCTGAGTCATCACTAGAGAGTG	642.333	195.167	9.49739	7.46111	hsa-miR-877-3p	hsa-miR-202-5p	hsa-miR-518c-5p	hsa-miR-613	hsa-miR-515-5p
hsa_circRNA_102894	0.0205202	0.190176	1.52391	up	ASCRP3002893	hsa_circ_0001092	circBase	chr2	+	202010100	202014558	exonic	NM_003879	CFLAR	ATCTGCCTGATAATCGATTGCATTGGCAATGAGACAGCTCCATAATGGGAGAAGTAAAGA	102.333	74.3333	6.72544	6.11766	hsa-miR-145-3p	hsa-miR-643	hsa-miR-653-3p	hsa-miR-876-5p	hsa-miR-561-3p
hsa_circRNA_104722	0.00902534	0.133262	2.01817	up	ASCRP3002897	hsa_circ_0085923	circBase	chr8	-	145011146	145011239	exonic	NM_000445	PLEC	ATCTGGACAATCATTCTGCACTTCCAGGTGAAGCTGGTGAACATCAGGAATGATGACATC	134.167	75.3333	7.14725	6.1342	hsa-miR-580-5p	hsa-miR-198	hsa-miR-656-5p	hsa-miR-219a-5p	hsa-miR-758-5p
hsa_circRNA_100915	0.0250647	0.207563	1.5419	up	ASCRP3002917	hsa_circ_0023904	circBase	chr11	-	85692787	85693046	exonic	NM_007166	PICALM	ATCTTGGCATCGGAAATGGAACCACTAAGAAGCTTTGATGAACTAGGTGGACTTCTCAAA	234.167	186.333	8.00219	7.37748	hsa-miR-196a-3p	hsa-miR-152-5p	hsa-miR-182-5p	hsa-miR-656-5p	hsa-miR-659-3p
hsa_circRNA_100156	0.00524451	0.109492	1.61936	up	ASCRP3002926	hsa_circ_0000048	circBase	chr1	-	33413822	33415375	exonic	NM_153341	RNF19B	ATGAAAGAGATCTCAGACTTGCATTACCTCAGTTATGCTGTTATTGCCTATGGCTGTGCC	98.8333	68.5	6.6581	5.96268	hsa-miR-217	hsa-miR-539-3p	hsa-miR-125b-2-3p	hsa-miR-642a-5p	hsa-miR-603
hsa_circRNA_102382	6.53013e-05	0.0397277	3.18188	up	ASCRP3002937	hsa_circ_0047880	circBase	chr18	+	60015400	60017170	exonic	NM_003839	TNFRSF11A	ATGAAGAAGATAAATGCTTGCTGCATAAAGTTTGTGATACAGGTGGCTTTGCAGATCGCT	537	210.333	9.25234	7.58246	hsa-let-7f-5p	hsa-let-7a-5p	hsa-let-7g-5p	hsa-let-7d-5p	hsa-let-7c-5p
hsa_circRNA_103524	0.000876659	0.0618067	1.62675	up	ASCRP3002939	hsa_circ_0068162	circBase	chr3	-	183097084	183107567	exonic	NM_015078	MCF2L2	ATGAAGACTTCCTGAATGTCATGACCTACCTGACTAGCATCCCCAGATGAAATTATGCAG	746	589.667	9.73047	9.02848	hsa-miR-382-5p	hsa-miR-506-5p	hsa-miR-514a-5p	hsa-miR-660-3p	hsa-miR-1264
hsa_circRNA_405873	0.00337222	0.0978713	4.39237	up	ASCRP3002945		25070500	chr2	+	46587776	46588229	exonic	NM_001430	EPAS1	ATGAAGTTCACCTACTGTGATGACAGGCTCTGGTTTTGGGAAAAAAAGCAAAGACATGTC	261.833	69.3333	8.14036	6.00536	hsa-miR-3912-5p	hsa-miR-6765-5p	hsa-miR-1294	hsa-miR-4632-5p	hsa-miR-6865-5p
hsa_circRNA_102646	0.00712588	0.120549	1.51502	up	ASCRP3002955	hsa_circ_0008257	circBase	chr2	+	26486247	26500028	exonic	NM_000183	HADHB	ATGACCACAGCTGTCCAGACCAAAACGAAGAAGACGTTAGCCAAACCCAATATAAGGAAT	143.333	112.5	7.27105	6.67171	hsa-miR-504-3p	hsa-miR-545-3p	hsa-miR-518e-3p	hsa-miR-891a-5p	hsa-miR-99a-5p
hsa_circRNA_007270	0.00687004	0.118037	1.84644	up	ASCRP3002975	hsa_circ_0007270	circBase	chr2	+	24357988	24362320	exonic	NM_001145710	FAM228B	ATGAGCAAGAAGGACCCCAATTTTCTGAAGGTTTTAGCTAAAGAAGATACTGAGGCAGCT	143.833	90.3333	7.26698	6.38223	hsa-miR-1248	hsa-miR-4659a-3p	hsa-miR-204-5p	hsa-miR-5006-3p	hsa-miR-211-5p
hsa_circRNA_101839	0.000559362	0.0536146	1.52168	up	ASCRP3002979	hsa_circ_0039943	circBase	chr16	+	68300495	68300624	exonic	NM_003983	SLC7A6	ATGAGGAGGTGGCTTATGAAAGTGTGATGTTCGCGTATTTCTTGACAGAGTTTATGTGGC	388.667	323.667	8.7913	8.18564	hsa-miR-143-3p	hsa-miR-651-3p	hsa-miR-204-3p	hsa-miR-601	hsa-miR-499a-3p
hsa_circRNA_400945	0.0145387	0.166622	2.07949	up	ASCRP3003002		25242744	chr12	-	46633461	46633676	exonic	NM_030674	SLC38A1	ATGATTTCACCGAAGTAGAAAATGGTCAGATAAATAGGGGTGTCAAGCTTCCATTTTGGT	926	591.833	10.0826	9.02641	hsa-miR-513c-3p	hsa-miR-513a-3p	hsa-miR-3616-5p	hsa-miR-3198	hsa-miR-223-5p
hsa_circRNA_103620	0.000533835	0.053295	2.1688	up	ASCRP3003036	hsa_circ_0007820	circBase	chr4	+	38055819	38104778	exonic	NM_015173	TBC1D1	ATGCGATTCTTATTGACCTTGGGACTTTGAATCCAAAGCAAACCATCTTGGTGATTCTGG	269.167	152.667	8.22924	7.11234	hsa-miR-891a-3p	hsa-miR-204-3p	hsa-miR-654-3p	hsa-miR-582-3p	hsa-miR-328-5p
hsa_circRNA_404932	0.00260777	0.0921686	1.69125	up	ASCRP3003042		25070500	chr11	+	110007387	110023783	exonic	NM_033390	ZC3H12C	ATGCTCTCATTACAGGAATACGGGGTGCTTTGCATTCAGGAATACAGAAAAAACAGCAAA	158.333	108.5	7.41182	6.65373	hsa-miR-302a-3p	hsa-miR-6781-3p	hsa-miR-769-5p	hsa-miR-6822-3p	hsa-miR-6844
hsa_circRNA_002487	0.0410536	0.260211	1.67661	up	ASCRP3003068	hsa_circ_0002487	circBase	chr10	-	34620044	34649187	exonic	NM_019619	PARD3	ATGGAGACCTAAAGCAGAAGATGAGGATATTGTTCTTACACCTGATGGCACCAGGGAATT	233	168	7.98961	7.24406	hsa-miR-1287-5p	hsa-miR-5187-3p	hsa-miR-1183	hsa-miR-30c-2-3p	hsa-miR-2681-3p
hsa_circRNA_101807	0.0269361	0.213584	1.86121	up	ASCRP3003083	hsa_circ_0004791	circBase	chr16	+	47531309	47581459	exonic	NM_000293	PHKB	ATGGCAGCACAGAGCTACATTCGAGGCTCAGTTTATGAACCTCTTAAAAGCATTAATCTT	222.333	150.333	7.93457	7.03833	hsa-miR-624-3p	hsa-miR-586	hsa-miR-130b-5p	hsa-miR-126-5p	hsa-miR-374a-3p
hsa_circRNA_103343	0.039359	0.254497	1.66214	up	ASCRP3003103	hsa_circ_0002569	circBase	chr3	-	47098310	47108608	exonic	NM_014159	SETD2	ATGGTGTGACATCACCTTATTCACAGACAACTCCACCAATTGTACAGGAGGTATATCGAA	188.333	136.833	7.66996	6.93691	hsa-miR-222-3p	hsa-miR-197-5p	hsa-miR-330-5p	hsa-miR-152-5p	hsa-miR-486-3p
hsa_circRNA_103799	0.00644574	0.116821	2.14754	up	ASCRP3003128	hsa_circ_0008646	circBase	chr5	+	14330886	14336836	exonic	NM_007118	TRIO	ATGTGAAAGAGGTGCTAGACTGGATCGAGAACCACGGAGAAGCATTTCTGAGCAAACATA	205.667	117	7.81259	6.70991	hsa-miR-520d-3p	hsa-miR-643	hsa-miR-567	hsa-miR-199a-3p	hsa-miR-199b-3p
hsa_circRNA_405925	0.00112961	0.0680546	1.76093	up	ASCRP3003132		25070500	chr2	-	86088303	86097381	exonic	ENST00000433665	ST3GAL5	ATGTGACATGAAAAAAATGCATTATGTGGACCCTGACCATGTAAAGGCACTGTGAAGACA	136.167	89.1667	7.19271	6.37637	hsa-miR-3160-5p	hsa-miR-335-3p	hsa-miR-376b-5p	hsa-miR-376c-5p	hsa-miR-153-5p
hsa_circRNA_405851	0.00385591	0.101494	1.88817	up	ASCRP3003136		25070500	chr2	+	36615114	36623930	intronic	ENST00000426856	CRIM1	ATGTGCCTTTCAGCTTTAAAGAGAATTGAAGCTTGTCTTATGCCCTGTGAAATTTCCCTT	1139.83	802.833	10.3903	9.4733	hsa-miR-1277-5p	hsa-miR-190a-3p	hsa-miR-1285-3p	hsa-miR-665	hsa-miR-3065-5p
hsa_circRNA_007004	0.0273008	0.214864	1.58589	up	ASCRP3003184	hsa_circ_0007004	circBase	chr7	+	102039994	102047945	exonic	NM_024653	PRKRIP1	ATTACTGGCAAAGAAGATGAAACTTGAACAGAAGAAACAAGAAGGTTCAAGTGCTGGGGC	131.5	94.3333	7.10937	6.44407	hsa-miR-4775	hsa-miR-627-3p	hsa-miR-103a-2-5p	hsa-miR-4659b-3p	hsa-miR-4659a-3p
hsa_circRNA_021467	0.00436652	0.103652	1.75621	up	ASCRP3003199	hsa_circ_0021467	circBase	chr11	-	18568426	18588029	exonic	NM_018314	UEVLD	ATTATAGTCAACACAGTGTCCTGCTCGTTGCATCTCAACCAGCCTAAATCTGTCATTGTT	242.5	168.333	8.05871	7.24624	hsa-miR-450b-5p	hsa-miR-8062	hsa-miR-943	hsa-miR-129-5p	hsa-miR-2467-3p
hsa_circRNA_000317	0.0414143	0.26093	9.0074	up	ASCRP3003271	hsa_circ_0000317	circBase	chr11	-	62288378	62288522	intronic	ENST00000257247	AHNAK	ATTGAAGGTCCTGAAGGGAAGCTCAAAGCTCCCAAAATCTCTATGCCTGACTTTGATTTG	7089.17	1099.83	12.9864	9.81528	hsa-miR-659-5p	hsa-miR-3649	hsa-miR-365a-5p	hsa-miR-6509-5p	hsa-miR-6073
hsa_circRNA_103599	0.00325978	0.0964825	1.81601	up	ASCRP3003291	hsa_circ_0006681	circBase	chr4	+	6995910	7002978	exonic	NM_020773	TBC1D14	ATTGGCAACGAGTTAAATATCACCCACGGAATATGAAGACAAGGCTGGAAGACCTAGCAA	223.167	148.333	7.94415	7.08338	hsa-miR-103a-2-5p	hsa-miR-23a-3p	hsa-miR-30c-1-3p	hsa-miR-23b-3p	hsa-miR-876-3p
hsa_circRNA_001123	0.000454958	0.0511261	1.93202	up	ASCRP3003295	hsa_circ_0001014	circBase	chr2	+	61340904	61345251	sense overlapping	NM_032506	KIAA1841	ATTGGGGGATCTGGACCGAGTCAAGTCAAAGGAAGCAAAAGAAGACCTGATATTGAATAG	165	99.3333	7.47868	6.52856	hsa-miR-30d-3p	hsa-miR-30e-3p	hsa-miR-548a-3p	hsa-miR-612	hsa-miR-135a-5p
hsa_circRNA_104056	0.0137383	0.162709	1.78971	up	ASCRP3003321	hsa_circ_0007429	circBase	chr6	+	7181356	7189555	exonic	NM_001003698	RREB1	ATTTACCACCAATGGGAACATGCACAGTGTCAACGAGTACTACCAAGAGAAGAAGACAAG	387	273.667	8.77621	7.93649	hsa-miR-637	hsa-miR-623	hsa-miR-377-3p	hsa-miR-193b-5p	hsa-miR-616-3p
hsa_circRNA_104948	0.00334671	0.0975471	2.29745	up	ASCRP3003327	hsa_circ_0001897	circBase	chr9	+	134381500	134381840	exonic	NM_007171	POMT1	ATTTAGGAGGATTCGATGGCAATTTTTTGTGGAACAGAATTGGAGCAGTTTTGACGAAGT	746.167	417.5	9.72667	8.52664	hsa-miR-150-5p	hsa-miR-29a-3p	hsa-miR-29c-3p	hsa-miR-29b-3p	hsa-miR-767-5p
hsa_circRNA_402717	0.016671	0.176072	1.52144	up	ASCRP3003336		25242744	chr22	+	30374430	30384551	exonic	NM_021090	MTMR3	ATTTCAGCTTCATTTGACTTGCAAAGACTGCAAAGTTATCAGGATGAAGAGACTCGGCAC	87	64	6.50489	5.89945	hsa-miR-5196-3p	hsa-miR-3686	hsa-miR-5196-5p	hsa-miR-3664-5p	hsa-miR-6830-5p
hsa_circRNA_100136	8.10879e-05	0.0397277	1.53088	up	ASCRP3003425	hsa_circ_0000045	circBase	chr1	-	31532050	31532424	exonic	NM_014676	PUM1	CAAACATCGATGGCCTACTGGGGATAACATTCATGCAGAACATCAGGTGTTGGTGGAATG	237.667	188.667	8.03219	7.41782	hsa-miR-877-3p	hsa-miR-29b-1-5p	hsa-miR-191-3p	hsa-miR-627-3p	hsa-miR-1301-3p
hsa_circRNA_003916	0.0126216	0.157145	1.71192	up	ASCRP3003464	hsa_circ_0003916	circBase	chr15	+	68434283	68446033	exonic	NM_016166	PIAS1	CAAAGGGAATAAGGAATCCGGATCATTCTAGAGCTTTAACATCAGACAACAGTCAGCGCT	86.6667	58.3333	6.47589	5.70028	hsa-miR-3138	hsa-miR-6748-5p	hsa-miR-1294	hsa-miR-3689c	hsa-miR-3689b-3p
hsa_circRNA_055554	0.03007	0.225314	1.65022	up	ASCRP3003468	hsa_circ_0055554	circBase	chr2	+	88482217	88482592	exonic	NM_018271	THNSL2	CAAAGTGTGAATCTGCCCAAGGAACTGCACAGCAAGCTGGGTACATTGCTCAAAAGATAG	203	144.5	7.77364	7.05099	hsa-miR-4640-5p	hsa-miR-3692-5p	hsa-miR-3691-5p	hsa-miR-6860	hsa-miR-6765-3p
hsa_circRNA_104730	6.01394e-05	0.0397277	6.58247	up	ASCRP3003480	hsa_circ_0002874	circBase	chr9	-	4286037	4286523	exonic	NM_001042413	GLIS3	CAAATCCTGGGAAAGGCTTATAACCCACACCATGGATAACTTATTGGACTTTGCCTGAAA	366	67.6667	8.68364	5.96501	hsa-miR-615-5p	hsa-miR-504-5p	hsa-miR-661	hsa-miR-660-3p	hsa-miR-92a-2-5p
hsa_circRNA_002922	0.0425251	0.264256	2.03565	up	ASCRP3003626	hsa_circ_0002922	circBase	chr1	-	247318867	247323115	sense overlapping	NM_003431	ZNF124	CAAGACTTCTAACTCGGTTGCCTTTGAGGATGTGGCTGTGAACTTCACCCAGGAGGAGTG	1075	709	10.3236	9.29806	hsa-miR-3925-3p	hsa-miR-329-5p	hsa-miR-20b-3p	hsa-miR-6839-3p	hsa-miR-7851-3p
hsa_circRNA_403760	0.000185857	0.0458262	1.89278	up	ASCRP3003642		25242744	chr7	+	3658711	3681737	exonic	NM_152744	SDK1	CAAGCAACAGAATATGATGTTGCTCCATATTTTAAAACGGAGCCAGGCCTACCACAGATC	72.6667	42.3333	6.21906	5.29855	hsa-miR-520f-5p	hsa-miR-639	hsa-miR-29a-5p	hsa-miR-4676-3p	hsa-miR-6505-5p
hsa_circRNA_007557	0.006976	0.118892	2.10231	up	ASCRP3003662	hsa_circ_0007557	circBase	chr3	-	125032151	125042288	exonic	NM_021964	ZNF148	CAAGGACTACAGTATGCACTTAATGTCCCTGAATCGGATGGCATAAGTGATTAAGGTGGT	1217.33	785.667	10.5041	9.43215	hsa-miR-500a-5p	hsa-miR-591	hsa-miR-3689b-5p	hsa-miR-3689a-5p	hsa-miR-3689e
hsa_circRNA_104347	0.000252512	0.0458262	1.58299	up	ASCRP3003716	hsa_circ_0002315	circBase	chr7	-	35709824	35712888	exonic	NM_022373	HERPUD2	CAATAGAGAAAGTCATGAAGCATTGGCATCCAGCAGCAATTCTTTGACGAAGGATCAGAG	74.1667	52.3333	6.26738	5.60473	hsa-miR-346	hsa-miR-511-5p	hsa-miR-425-3p	hsa-miR-30d-3p	hsa-miR-765
hsa_circRNA_100271	0.0376797	0.249601	1.5012	up	ASCRP3003724	hsa_circ_0002008	circBase	chr1	+	89236034	89237562	exonic	NM_006256	PKN2	CAATATAGTACACTATCCAAACCAGCAGCACTAACAGGATCGGAAACTCCATGGTACAGC	212.5	170.333	7.86152	7.2754	hsa-miR-19a-5p	hsa-miR-20a-3p	hsa-miR-422a	hsa-miR-22-5p	hsa-miR-507
hsa_circRNA_101474	0.00668988	0.117536	1.91179	up	ASCRP3003748	hsa_circ_0034510	circBase	chr15	+	39882005	39882224	exonic	NM_003246	THBS1	CAATGAGAACCTGGTGTGCGTGGCCAATGCGACTTACCACTGCAAAAAGGTGTGCAAGCC	153.167	95.3333	7.3714	6.43648	hsa-miR-25-3p	hsa-miR-196a-5p	hsa-miR-597-3p	hsa-miR-196b-5p	hsa-miR-892a
hsa_circRNA_003545	0.0105666	0.144164	1.59528	up	ASCRP3003764	hsa_circ_0003545	circBase	chr17	+	20149238	20163607	exonic	NM_001033553	SPECC1	CAATGCTCTACTGAAATGGTGCCAGAAGAAGACACAAGGTTATGCGACCTGTGGATGAAG	224.5	171	7.95033	7.27652	hsa-miR-6751-5p	hsa-miR-637	hsa-miR-6803-5p	hsa-miR-1182	hsa-miR-365a-5p
hsa_circRNA_042437	0.00507864	0.108589	1.58316	up	ASCRP3003765	hsa_circ_0042437	circBase	chr17	+	20156817	20163607	exonic	NM_001033553	SPECC1	CAATGCTCTACTGAAATGGTGCCAGAAGAAGACACAAGGTTATGCGAGGCATTCGACTTA	206.833	158.167	7.81641	7.1536	hsa-miR-6751-5p	hsa-miR-1182	hsa-miR-4787-5p	hsa-miR-8081	hsa-miR-3692-3p
hsa_circRNA_102952	0.00272239	0.0930234	1.78488	up	ASCRP3003775	hsa_circ_0058806	circBase	chr2	+	236706402	236715975	exonic	NM_014914	AGAP1	CAATTAAACAGTTGCCCAGAAGATTGTTGCCACAAGGAAGAAGCAGCAGCTGTCCATAGG	183.667	119.5	7.61721	6.78138	hsa-miR-766-5p	hsa-miR-184	hsa-miR-136-5p	hsa-miR-138-5p	hsa-miR-532-3p
hsa_circRNA_406580	0.00108415	0.0670297	2.503	up	ASCRP3003832		25070500	chr4	+	189397851	189407019	exonic	NR_033869	LINC01060	CACACTCATTAGATAAAGTGTCGCATACTCTTTGATAAGTAACACTGAAGAATGCAGTTT	163.167	74.6667	7.4454	6.12174	hsa-miR-4778-3p	hsa-miR-574-5p	hsa-miR-4658	hsa-miR-4778-5p	hsa-miR-6790-5p
hsa_circRNA_101513	0.0102282	0.142327	1.71349	up	ASCRP3003867	hsa_circ_0008488	circBase	chr15	+	49528047	49531564	exonic	NM_002044	GALK2	CACAGTGCTGGGAAGGAATCTATCCAAGGGACTTCAGTACTAGTGCTAATAACATCCAGA	170.5	114.667	7.49832	6.72139	hsa-miR-330-3p	hsa-miR-449c-5p	hsa-miR-134-3p	hsa-miR-34b-5p	hsa-miR-520g-3p
hsa_circRNA_102681	0.00109816	0.0673686	2.2512	up	ASCRP3003869	hsa_circ_0053958	circBase	chr2	+	36623756	36744685	exonic	NM_016441	CRIM1	CACAGTGTACAGATGAGAACTGGACTGATGACCAACTGCTTGGTTTTAAACCATGCAATG	862.5	491	9.94234	8.77165	hsa-miR-383-3p	hsa-miR-486-3p	hsa-miR-557	hsa-miR-612	hsa-miR-377-3p
hsa_circRNA_101130	0.0114105	0.150291	1.52451	up	ASCRP3003870	hsa_circ_0008081	circBase	chr12	-	109072047	109095099	exonic	NM_014325	CORO1C	CACATAACGATCAGGTCATTGCCAGCGGTTCAGAGGACTGCACGGTCATGACACGATGAG	115.5	88.6667	6.93277	6.32442	hsa-miR-619-5p	hsa-miR-588	hsa-miR-383-3p	hsa-miR-593-5p	hsa-miR-183-5p
hsa_circRNA_000023	0.0335129	0.238821	1.80833	up	ASCRP3003920	hsa_circ_0000023	circBase	chr1	-	21076215	21100103	exonic	NM_016287	HP1BP3	CACCCAGGAACCAATTCTAACTATCAAATGAGAAAGATCAGTCTAAAGAAAAGGAGAAGA	204	139.333	7.80886	6.9542	hsa-miR-4747-5p	hsa-miR-2278	hsa-miR-6886-3p	hsa-miR-6780a-3p	hsa-miR-22-5p
hsa_circRNA_404680	0.0012327	0.0700402	1.70002	up	ASCRP3003933		25070500	chr1	+	231885671	231906816	exonic	NM_018662	DISC1	CACCGGAAACCATAAGGAGCTGAGACGTTACAACAAAGATTAGAAGACCTGGAACAAGAG	94.5	64	6.62426	5.85871	hsa-miR-194-3p	hsa-miR-6742-5p	hsa-miR-640	hsa-miR-4708-3p	hsa-miR-3922-3p
hsa_circRNA_103180	0.00435924	0.103652	1.52669	up	ASCRP3003936	hsa_circ_0007312	circBase	chr22	+	24698162	24709434	exonic	NM_015330	SPECC1L	CACCGTGGAGAACAAATCCAAGATTAGCACAGATTTGCTTGTAAATGCATCACGAAGAGG	124.167	93.3333	7.05447	6.44407	hsa-miR-19a-5p	hsa-miR-19b-1-5p	hsa-miR-19b-2-5p	hsa-miR-329-5p	hsa-miR-764
hsa_circRNA_001432	0.00338712	0.0980306	1.67898	up	ASCRP3003950	hsa_circ_0001432	circBase	chr4	-	103635594	103647840	exonic	NM_005908	MANBA	CACCTGAACTACTTCACATTTTCCCCAATATATGGATTCTTACTACAGATTTAATGACCT	257.667	189.667	8.15743	7.40985	hsa-miR-1290	hsa-miR-145-5p	hsa-miR-5195-3p	hsa-miR-1251-3p	hsa-miR-4469
hsa_circRNA_405794	0.00391994	0.101494	1.75029	up	ASCRP3003965		25070500	chr19	+	47767862	47768203	sense overlapping	NM_015603	CCDC9	CACGAGCGGCAGTGGGAGGAGCGGCGCAGGCAGAACATTGAGAAGATGAATGAGGAGATG	157.333	105.5	7.41746	6.60986	hsa-miR-3940-5p	hsa-miR-4279	hsa-miR-1909-3p	hsa-miR-4692	hsa-miR-4507
hsa_circRNA_100036	0.0041979	0.103343	2.02906	up	ASCRP3004013	hsa_circ_0009582	circBase	chr1	-	8555122	8684439	exonic	NM_012102	RERE	CACTGAACACAACTGTGTGTATATCGAGAGTCGGAGGCCAAACACACCGTATTTCATCTG	213.333	128	7.87117	6.85035	hsa-miR-105-5p	hsa-miR-16-5p	hsa-miR-424-5p	hsa-miR-15a-5p	hsa-miR-377-3p
hsa_circRNA_402995	0.000612362	0.0555712	2.24647	up	ASCRP3004041		25242744	chr3	+	150903116	150911453	exonic	NM_053002	MED12L	CACTTACAGTATGCAACACATTTTCCTATACCTCTGGTTGCGCCCAACGATGAAGCTGTG	218.333	116.167	7.89746	6.7298	hsa-miR-877-3p	hsa-miR-888-3p	hsa-miR-15b-5p	hsa-miR-6758-5p	hsa-miR-15a-5p
hsa_circRNA_020240	0.0043264	0.103652	1.58412	up	ASCRP3004054	hsa_circ_0020240	circBase	chr10	-	123549683	123629553	exonic	NM_007041	ATE1	CACTTGAAAACTCCAAGTACTGCCGTTTCAACCAGGACCCAGAAGCAGTTCACAAGATTC	89.6667	63.6667	6.54869	5.885	hsa-miR-3120-3p	hsa-miR-7154-5p	hsa-miR-3666	hsa-miR-8060	hsa-miR-3714
hsa_circRNA_002844	0.00565406	0.112043	1.97892	up	ASCRP3004072	hsa_circ_0002844	circBase	chr2	+	182786674	182793005	exonic	NR_109843	SSFA2	CAGAAATTATAGGTCACTGAACTGATGCAGGAGCAGTCATACCTGAAGTCTGAATTGGGC	72.1667	39.5	6.17574	5.19102	hsa-miR-4436b-5p	hsa-miR-3942-3p	hsa-miR-6875-3p	hsa-miR-670-3p	hsa-miR-515-5p
hsa_circRNA_103244	0.0204006	0.189515	1.55804	up	ASCRP3004078	hsa_circ_0008806	circBase	chr22	+	42204878	42209826	exonic	NM_024821	CCDC134	CAGAACCCATTTAAAATCGACCGCACAGAGCTCAAGAGGTTTGGATATGGACCTTCTTCA	366.333	295.833	8.68179	8.04206	hsa-miR-625-5p	hsa-miR-766-3p	hsa-miR-615-5p	hsa-miR-22-5p	hsa-miR-561-5p
hsa_circRNA_022430	0.00344346	0.0985252	1.61068	up	ASCRP3004080	hsa_circ_0022430	circBase	chr11	-	62303416	62303570	exonic	NM_001620	AHNAK	CAGAACTCCCCTGCGGCCCGCACTGGGGTGGTCAAGGAGGATGGAGAAGGAGGAGACAAC	127.333	90.1667	7.07928	6.39161	hsa-miR-1228-5p	hsa-miR-3147	hsa-miR-1306-5p	hsa-miR-6886-5p	hsa-miR-148b-5p
hsa_circRNA_406841	0.00147265	0.0754017	1.70535	up	ASCRP3004087		25070500	chr6	+	126434011	126496057	antisense	NR_049880	MIR5695	CAGAAGAGTGAGTCGCAAAAAGAGAAAATGACAGAAATGGAGCACCCTGGGAAAAGAAAC	187.667	131.5	7.67828	6.90821	hsa-miR-4644	hsa-miR-6758-5p	hsa-miR-6878-5p	hsa-miR-5584-5p	hsa-miR-6760-5p
hsa_circRNA_101475	0.0120154	0.15304	1.56776	up	ASCRP3004092	hsa_circ_0034528	circBase	chr15	+	39883705	39885003	exonic	NM_003246	THBS1	CAGAAGGACTCTGACGGTATCCTCAATGAACGGGACAACTGCCAGTACGTCTACAATGTG	101.167	73.6667	6.73735	6.08864	hsa-miR-494-5p	hsa-miR-513a-5p	hsa-miR-519e-5p	hsa-miR-515-5p	hsa-miR-454-5p
hsa_circRNA_102700	0.00412203	0.103101	33.7906	up	ASCRP3004104	hsa_circ_0000994	circBase	chr2	-	40655612	40657444	exonic	NM_021097	SLC8A1	CAGAATGATGAAATTGTTAGGTTGTGACAGTTGGAAGTGTCATGTACAACATGCGGCGAT	1698.33	60.6667	10.8477	5.76919	hsa-miR-27b-3p	hsa-miR-27a-3p	hsa-miR-373-5p	hsa-miR-335-3p	hsa-miR-628-5p
hsa_circRNA_101845	0.00529714	0.110249	1.68011	up	ASCRP3004109	hsa_circ_0039992	circBase	chr16	+	68845586	68849662	exonic	NM_004360	CDH1	CAGACACATTTATGGAACAGAAAATAACGAACCTCTGTGATGGAGGTCACAGCCACAGAC	81.3333	53	6.38664	5.63808	hsa-miR-136-3p	hsa-miR-382-3p	hsa-miR-130a-5p	hsa-miR-34c-5p	hsa-miR-30e-3p
hsa_circRNA_103109	8.73456e-05	0.0397277	2.3214	up	ASCRP3004163	hsa_circ_0061274	circBase	chr21	-	16386664	16386787	exonic	NM_003489	NRIP1	CAGAGCTTGGAGACAGACGATGCACACTTGACTGAAGGAGGACAGGGAATCTGAAGACTC	231.667	119.667	7.99356	6.77856	hsa-miR-330-5p	hsa-miR-653-5p	hsa-miR-148a-5p	hsa-miR-562	hsa-miR-1298-5p
hsa_circRNA_103771	0.000471496	0.0512029	2.64377	up	ASCRP3004190	hsa_circ_0071475	circBase	chr4	+	183245098	183268082	exonic	uc003ivd.1	TENM3	CAGATACGGAGCACGAAAACAAGTCCGACAGTGAGAATGAGAGGCCAATGAGACTTGAAC	227.333	102.667	7.96239	6.55979	hsa-miR-632	hsa-miR-708-5p	hsa-miR-766-5p	hsa-miR-658	hsa-miR-520g-3p
hsa_circRNA_032691	0.00765146	0.123074	1.68625	up	ASCRP3004201	hsa_circ_0032691	circBase	chr14	+	76088421	76108241	exonic	NM_017791	FLVCR2	CAGATCTCCGGAGACAGAAAGCAAACAAAGAAACTCTTGAGAACCTTGGAATTGCGATTG	112.667	76.3333	6.89076	6.13694	hsa-miR-1179	hsa-miR-1272	hsa-miR-3150b-3p	hsa-miR-6858-5p	hsa-miR-4310
hsa_circRNA_001648	0.017092	0.17724	1.72506	up	ASCRP3004224	hsa_circ_0001648	circBase	chr6	+	145103057	145124283	exonic	NM_007124	UTRN	CAGCAAAAGGTCACAAATTACATTACCCAATGGTGGAATATTGTATACCTTGGATCTCTT	100.167	65.6667	6.67401	5.88737	hsa-miR-22-3p	hsa-miR-153-5p	hsa-miR-4680-5p	hsa-miR-6759-3p	hsa-miR-586
hsa_circRNA_000601	0.00120721	0.0694715	2.29359	up	ASCRP3004225	hsa_circ_0000601	circBase	chr15	-	50929618	50941082	exonic	NM_017672	TRPM7	CAGCAAAGAATTCATGCTAGTGTTTTTGTGGTCGCTTGGTCAAGCAACATGCTTGTTTTA	158	81	7.41722	6.21961	hsa-miR-4748	hsa-miR-3925-3p	hsa-miR-1-5p	hsa-miR-567	hsa-miR-4464
hsa_circRNA_403358	0.0167537	0.176338	1.72205	up	ASCRP3004234		25242744	chr5	-	74091854	74109844	exonic	NM_015566	FAM169A	CAGCAAGAGAAGCAAGATGGTGAAAAGGAAGCATATGTGCCTCTTTTCTTACCCAAAGTT	440.5	332	8.97447	8.19034	hsa-miR-302b-3p	hsa-miR-373-3p	hsa-miR-302d-3p	hsa-miR-520e	hsa-miR-520d-3p
hsa_circRNA_103341	0.027835	0.217056	1.80989	up	ASCRP3004279	hsa_circ_0065147	circBase	chr3	-	47087976	47108608	exonic	NM_014159	SETD2	CAGCCTCAGCCCTTGCAGCCAGAGGTATATCGAATTCCAAAGAAAAGTCAAACTGAAAAG	544.333	394	9.29582	8.43992	hsa-miR-222-3p	hsa-miR-612	hsa-miR-197-5p	hsa-miR-330-5p	hsa-miR-152-5p
hsa_circRNA_103511	0.000479896	0.0515174	2.41712	up	ASCRP3004291	hsa_circ_0067971	circBase	chr3	+	171830241	171830380	exonic	NM_022763	FNDC3B	CAGCTCAGCAGGAAGCCAGTTGAGGGAAGTTCTCCATGAATGTACGTCACAATGATGATG	501.667	259.167	9.14744	7.87416	hsa-miR-525-5p	hsa-miR-1296-3p	hsa-miR-520a-5p	hsa-miR-584-3p	hsa-miR-758-3p
hsa_circRNA_006497	0.00573685	0.112613	1.87566	up	ASCRP3004335	hsa_circ_0006497	circBase	chr3	-	119720892	119721086	exonic	NM_002093	GSK3B	CAGGAGAACTGGTCGCCATCAAGAAAGTATTGCAGGACAAGAGATTTAAGGAGACAAGGA	373.333	248.667	8.72636	7.81896	hsa-miR-3140-5p	hsa-miR-6735-3p	hsa-miR-214-5p	hsa-miR-4705	hsa-miR-6753-3p
hsa_circRNA_063089	0.0118223	0.152221	1.84224	up	ASCRP3004402	hsa_circ_0063089	circBase	chr22	-	36680448	36702653	exonic	NM_002473	MYH9	CAGGTGGATGACGAGCGGAGGAACGCCGAGCAGTACAAGGACCAGTGGACCGCATCATCG	203.167	129.833	7.77754	6.89608	hsa-miR-4268	hsa-miR-5193	hsa-miR-766-3p	hsa-miR-6772-3p	hsa-miR-4691-5p
hsa_circRNA_103513	0.00018408	0.0458262	2.40676	up	ASCRP3004403	hsa_circ_0006948	circBase	chr3	+	171830241	171944737	exonic	NM_022763	FNDC3B	CAGGTTATATCTCACAGGAAGCCAGTTGAGGGAAGTTCTCCATGAATGTACGTCACAATG	518.667	273.333	9.20573	7.93864	hsa-miR-619-3p	hsa-miR-93-3p	hsa-miR-490-3p	hsa-miR-525-5p	hsa-miR-1296-3p
hsa_circRNA_033149	0.0150219	0.16843	1.93838	up	ASCRP3004420	hsa_circ_0033149	circBase	chr14	-	99924615	99925522	exonic	NM_032233	SETD3	CAGTACGCCTACTTCTATAAAGTCATCCAGGCAGAAGAATTGTTTTTATGGGTTCCACGA	1513.17	1090.17	10.8481	9.89323	hsa-miR-4446-3p	hsa-miR-5580-5p	hsa-miR-616-3p	hsa-miR-6829-5p	hsa-miR-4653-3p
hsa_circRNA_104375	0.0111689	0.148764	1.57465	up	ASCRP3004446	hsa_circ_0080212	circBase	chr7	-	50771517	50773020	exonic	uc003tph.3	GRB10	CAGTCTGACCGACTTGCGAATCACCAGGATATTCTGGAGGAAGGTGTGAACGCAACTTTG	137	100.333	7.18515	6.53012	hsa-miR-30b-3p	hsa-miR-508-5p	hsa-miR-761	hsa-miR-193a-5p	hsa-miR-632
hsa_circRNA_103682	0.00168427	0.0782081	2.22065	up	ASCRP3004456	hsa_circ_0006618	circBase	chr4	-	83799882	83803093	exonic	NM_016211	SEC31A	CAGTGAGAGCCTTGGATGTGAACATTTTCCAGCAGGATGAAGTTAAAGGAAGTAGATCGT	687.833	394.167	9.60018	8.4492	hsa-miR-612	hsa-miR-376b-3p	hsa-miR-376a-3p	hsa-miR-608	hsa-miR-508-5p
hsa_circRNA_101655	0.00174251	0.0790054	1.73023	up	ASCRP3004475	hsa_circ_0000660	circBase	chr15	+	94899365	94945248	exonic	NM_018349	MCTP2	CAGTGGGAATCCACATTAAGAAGTACAATAGCATTCGCGTCCTCTTTGATACGCAACCTA	85	55.3333	6.46737	5.6764	hsa-miR-520g-3p	hsa-miR-520h	hsa-miR-193b-5p	hsa-miR-371a-3p	hsa-miR-670-3p
hsa_circRNA_102558	0.00141758	0.0745669	1.65345	up	ASCRP3004478	hsa_circ_0051218	circBase	chr19	-	41850651	41854360	exonic	NM_000660	TGFB1	CAGTGGTTGAGCCGTGGAGAAATCTATGACAAGTTCAAGCAGAGTACACACAGCATATAT	143.5	102.5	7.27461	6.54913	hsa-miR-219a-2-3p	hsa-miR-514a-5p	hsa-miR-602	hsa-miR-1301-3p	hsa-miR-150-3p
hsa_circRNA_103793	0.0118021	0.152221	1.62931	up	ASCRP3004480	hsa_circ_0005683	circBase	chr5	+	14290824	14336836	exonic	NM_007118	TRIO	CAGTGTCCTTTCACACCCATGTGAAAGAGACAAATATGGTCTCTTTAGAAGGCCTTACCA	92.6667	64.3333	6.58103	5.87677	hsa-miR-1301-3p	hsa-miR-766-3p	hsa-miR-30d-3p	hsa-miR-103a-2-5p	hsa-miR-138-5p
hsa_circRNA_102682	0.000811251	0.0602734	1.71658	up	ASCRP3004484	hsa_circ_0005442	circBase	chr2	+	36623756	36749456	exonic	NM_016441	CRIM1	CAGTGTTGTCCCTACTGCATAGATGAGAACTGGACTGATGACCAACTGCTTGGTTTTAAA	833.833	628.167	9.89291	9.11338	hsa-miR-383-3p	hsa-miR-486-3p	hsa-miR-541-3p	hsa-miR-557	hsa-miR-18a-5p
hsa_circRNA_103559	0.00668442	0.117536	1.57305	up	ASCRP3004521	hsa_circ_0005051	circBase	chr3	-	196118683	196120490	exonic	NM_015562	UBXN7	CATAAAGGCAGCTTTGAAACACTCCTAAAAGACGACGGCCTGCACGTTCAATTTTTGATG	742.333	603.5	9.71729	9.06373	hsa-miR-551b-5p	hsa-miR-30a-3p	hsa-miR-136-5p	hsa-miR-30d-3p	hsa-miR-30e-3p
hsa_circRNA_058123	0.00246914	0.0910088	3.60212	up	ASCRP3004522	hsa_circ_0058123	circBase	chr2	-	216269111	216300791	exonic	NM_002026	FN1	CATAAAGGGCAACCAAGAGAGCCCCAAAGCCACTGGAGTCTTTACCACACGCCCGCGCCG	465.5	158.5	9.02251	7.17366	hsa-miR-6868-3p	hsa-miR-657	hsa-miR-149-3p	hsa-miR-6756-5p	hsa-miR-661
hsa_circRNA_104834	0.000468644	0.0512029	1.95273	up	ASCRP3004531	hsa_circ_0008720	circBase	chr9	+	98740342	98766983	exonic	NM_020207	ERCC6L2	CATAATTGGAGAAACACCAAAAGGAATCCGCAGATGGCGTTCAGGAAGTGGCTTATATTC	115.667	67	6.94015	5.97465	hsa-miR-29b-1-5p	hsa-miR-203a-3p	hsa-miR-147a	hsa-miR-598-3p	hsa-miR-583
hsa_circRNA_104668	0.000139449	0.04471	2.58636	up	ASCRP3004536	hsa_circ_0085170	circBase	chr8	+	102555468	102571040	exonic	NM_024915	GRHL2	CATACAGCGAGAGCTTCAAGGACGCAGCCACAGAGTAATAAAAGACTAGTGGCCTTAGTG	174.5	78.1667	7.57594	6.20502	hsa-miR-653-3p	hsa-miR-600	hsa-miR-383-3p	hsa-miR-155-5p	hsa-miR-504-3p
hsa_circRNA_102567	0.0031014	0.0959785	1.5687	up	ASCRP3004608	hsa_circ_0000940	circBase	chr19	+	45766370	45766625	exonic	NM_031417	MARK4	CATCATGAAGGGCCTAAACCACCCCAACATCGGTTGCCATCAAGATTATCGACAAAACCC	265.5	206.667	8.21239	7.56282	hsa-miR-433-3p	hsa-miR-365b-5p	hsa-miR-365a-5p	hsa-miR-619-5p	hsa-miR-337-5p
hsa_circRNA_104795	0.000110508	0.040219	1.76052	up	ASCRP3004613	hsa_circ_0087283	circBase	chr9	+	82227570	82242363	exonic	NM_007005	TLE4	CATCATTGGGGCAGAGATTGTCAAGAGGCTGAATGCTATCTGTGCACAAGTCATTCCTTT	100.167	64.5	6.7269	5.91089	hsa-miR-138-5p	hsa-miR-148b-5p	hsa-miR-596	hsa-miR-636	hsa-miR-133b
hsa_circRNA_101333	0.0243773	0.205166	1.51442	up	ASCRP3004617	hsa_circ_0031432	circBase	chr14	+	31348016	31348691	exonic	NM_004086	COCH	CATCCACCAACAGGGGAGTAATCAGCAACTCAGGGGGACCTGTACGAGTCTATAGCCTAC	141.333	112	7.25683	6.65806	hsa-miR-660-3p	hsa-miR-605-3p	hsa-miR-411-5p	hsa-miR-376b-5p	hsa-miR-340-5p
hsa_circRNA_103210	0.0478486	0.278328	1.939	up	ASCRP3004652	hsa_circ_0004470	circBase	chr22	-	36737414	36745300	exonic	NM_002473	MYH9	CATCTATGCCATCACAGACACCGCCTACAGGAGTATGATGCAAGGTCCTGGCTATAAGTC	354.333	225.5	8.62016	7.66485	hsa-miR-877-3p	hsa-miR-412-3p	hsa-miR-1224-3p	hsa-miR-506-3p	hsa-miR-485-5p
hsa_circRNA_101609	0.00356483	0.0998728	1.84455	up	ASCRP3004668	hsa_circ_0036410	circBase	chr15	-	76584771	76585041	exonic	NM_000126	ETFA	CATCTGCCTTCGGAAAGGTGGCACAAGATCTCTGTAAAGTAGCAGGCATAGCAAAAGTTC	241	160	8.05163	7.16837	hsa-miR-518c-5p	hsa-miR-576-3p	hsa-let-7g-5p	hsa-let-7e-5p	hsa-miR-551b-5p
hsa_circRNA_104910	0.000582671	0.0544878	2.60098	up	ASCRP3004669	hsa_circ_0088467	circBase	chr9	-	126392654	126641300	exonic	NM_020946	DENND1A	CATCTGCTGGACTACTGCTGGCAGAATCCAGAGACCACATTTGAAGTATATGTTGAAGTG	131.667	58	7.13572	5.75666	hsa-miR-21-5p	hsa-miR-512-3p	hsa-miR-148a-5p	hsa-miR-646	hsa-miR-759
hsa_circRNA_015279	0.000648964	0.0563803	1.62086	up	ASCRP3004702	hsa_circ_0015279	circBase	chr1	+	173735284	173744981	exonic	NM_014458	KLHL20	CATGACATCACGCCGTAGTGGAGTATGACCCCAAAACAAACCAGTGGAGCAGTGATGTGG	129	92	7.1033	6.40654	hsa-miR-6874-3p	hsa-miR-4701-5p	hsa-miR-588	hsa-miR-6851-5p	hsa-miR-4529-5p
hsa_circRNA_000458	0.0413102	0.260554	1.53509	up	ASCRP3004752	hsa_circ_0000458	circBase	chr12	+	124071293	124074996	exonic	NM_006815	TMED2	CATGGAAGTCCGGGAGAGAATACACAGAGCCAATTACAGGACCAGATAACAAAGGAATTT	438	375	8.98029	8.36197	hsa-miR-3607-5p	hsa-miR-4768-5p	hsa-miR-6833-3p	hsa-miR-567	hsa-miR-6888-3p
hsa_circRNA_401697	0.0403566	0.258278	1.51394	up	ASCRP3004815		25242744	chr17	-	4200011	4210418	exonic	NM_003342	UBE2G1	CATTACAGAAATCTGGCACCCAAATGAACTCAACAAAAATCCAGTGGAAGGCTTTTCTGC	305.667	248.833	8.40755	7.80924	hsa-miR-617	hsa-miR-516b-5p	hsa-miR-548a-5p	hsa-miR-3153	hsa-miR-3591-3p
hsa_circRNA_101318	0.00430791	0.103648	1.75096	up	ASCRP3004816	hsa_circ_0031241	circBase	chr14	-	23375403	23380612	exonic	NM_018107	RBM23	CATTACAGGAGTCCTCCACTTGCCACTGGATCTGACAGGATGGCATCTGATGACTTTGAC	290.667	203	8.34287	7.53472	hsa-miR-138-5p	hsa-miR-877-3p	hsa-miR-135b-5p	hsa-miR-135a-5p	hsa-miR-422a
hsa_circRNA_008362	0.00244628	0.0910088	1.9721	up	ASCRP3004819	hsa_circ_0008362	circBase	chr10	-	103427642	103436193	exonic	NM_022039	FBXW4	CATTACTCAGGATGACCAGTGTCCCAGTGAAGGAACGAGTGAAGGTGTCTCAGAACTGGA	942.167	617.833	10.0725	9.09278	hsa-miR-6826-3p	hsa-miR-660-3p	hsa-miR-217	hsa-miR-1298-3p	hsa-miR-4753-5p
hsa_circRNA_100665	0.00260542	0.0921686	2.31595	up	ASCRP3004820	hsa_circ_0019589	circBase	chr10	-	103427642	103433430	exonic	NM_022039	FBXW4	CATTACTCAGTCAGATGCCCTGGATGCAGCTAGAGGATGATTCTCTGTACATATCCCAGG	621.167	351.667	9.4805	8.26889	hsa-miR-660-3p	hsa-miR-571	hsa-miR-184	hsa-miR-324-3p	hsa-miR-619-5p
hsa_circRNA_103560	0.0204048	0.189515	1.54792	up	ASCRP3004864	hsa_circ_0001380	circBase	chr3	-	196118683	196129890	exonic	NM_015562	UBXN7	CATTGATTTGATGCATAAAGGCAGCTTTGAAACAAGAAGAAGTTCGTGCCCCAATTCCTC	875.5	732.833	9.9619	9.33157	hsa-miR-551b-5p	hsa-miR-218-2-3p	hsa-miR-30a-3p	hsa-miR-136-5p	hsa-miR-30d-3p
hsa_circRNA_100974	0.0491629	0.280639	1.70498	up	ASCRP3004893	hsa_circ_0009021	circBase	chr11	+	120343758	120348235	exonic	NM_015313	ARHGEF12	CATTTCAGTCACTGGTTTGCAGAGTCCAGCGCCTAGAAGATTATCAGCGTCGCCTTGATA	261	190.667	8.17432	7.40456	hsa-miR-141-5p	hsa-miR-103a-2-5p	hsa-miR-568	hsa-miR-335-3p	hsa-miR-200b-5p
hsa_circRNA_103526	0.0382971	0.251688	2.16366	up	ASCRP3004954	hsa_circ_0001369	circBase	chr3	+	183368083	183369064	exonic	NM_017644	KLHL24	CCAAGGACTAGGCCACGCAGCCACATAAAGAAGATCCCTAATAGTCATTTCTCAACAATT	569	343	9.33388	8.22041	hsa-miR-450a-2-3p	hsa-miR-16-2-3p	hsa-miR-1283	hsa-miR-379-3p	hsa-miR-587
hsa_circRNA_005507	0.00449589	0.105268	2.00134	up	ASCRP3004958	hsa_circ_0005507	circBase	chr2	+	36605499	36623930	intronic	ENST00000426856	CRIM1	CCAAGTCAGGATATGTGCCTTTCAGCTTTAAAGAGAATTGAAGCTGCGGGGTATTGAATT	1177.67	775.167	10.431	9.43003	hsa-miR-1277-5p	hsa-miR-4436b-3p	hsa-miR-4446-3p	hsa-miR-1236-3p	hsa-miR-1285-3p
hsa_circRNA_089866	0.00551516	0.111784	3.45594	up	ASCRP3005009	hsa_circ_0089866	circBase	chrX	+	10031484	10078060	exonic	NM_015691	WWC3	CCACGGAGAGGATAACAAAGCCATTGACCTTTGCCGATTGTGTTGGGGACGAACTTCCTT	663.167	249.667	9.56804	7.77896	hsa-miR-1914-5p	hsa-miR-556-5p	hsa-miR-3692-5p	hsa-miR-4268	hsa-miR-4640-5p
hsa_circRNA_406939	0.000239975	0.0458262	3.93512	up	ASCRP3005027		25070500	chr7	+	33976900	34014396	exonic	NM_133468	BMPER	CCAGAAGGAAGCAAATGTACCAAGTGTTCCTGCACTAACAAGGAAGTGACATGTAAGAGA	180.833	52.6667	7.60276	5.62635	hsa-miR-5088-3p	hsa-miR-6775-5p	hsa-miR-1208	hsa-miR-2277-3p	hsa-miR-6885-3p
hsa_circRNA_005232	0.00421089	0.103343	25.1185	up	ASCRP3005032	hsa_circ_0005232	circBase	chr2	-	40655612	40657441	exonic	ENST00000403092	SLC8A1	CCAGAATGATGAAATTGTGTTGTGACAGTTGGAAGTGTCATGTACAACATGCGGCGATTA	1151.67	52	10.2332	5.58252	hsa-miR-6888-5p	hsa-miR-27b-3p	hsa-miR-27a-3p	hsa-miR-3180-5p	hsa-miR-373-5p
hsa_circRNA_084010	0.00252748	0.0910088	1.68825	up	ASCRP3005052	hsa_circ_0084010	circBase	chr8	-	38297823	38315052	exonic	NM_001174064	FGFR1	CCAGCCGAAGGGTCAGTTTGAAAAGGAGGATCGAGCTCACTGTGGAGTATCCATGGAGAT	140.833	96.8333	7.2306	6.47507	hsa-miR-759	hsa-miR-298	hsa-miR-4435	hsa-miR-92b-5p	hsa-miR-490-5p
hsa_circRNA_101985	0.0215928	0.193599	1.54632	up	ASCRP3005092	hsa_circ_0007456	circBase	chr17	+	11984672	12016677	exonic	NM_003010	MAP2K4	CCATACATGGCAAGAGAGACTGAGAACACACAGCATTGAGTCATCAGGAAAACTGAAGAT	336.167	273	8.56032	7.93149	hsa-miR-382-5p	hsa-miR-140-5p	hsa-miR-499a-5p	hsa-miR-27b-3p	hsa-miR-27a-3p
hsa_circRNA_006473	0.00121683	0.0697268	2.38238	up	ASCRP3005112	hsa_circ_0006473	circBase	chr4	+	148867767	148887990	exonic	NM_024605	ARHGAP10	CCATGAAAAGATGTAAAAACATGCAATGAGGTGGACCTGGAGAATTCTGCAGATTGGGAA	288.167	144.667	8.30771	7.05531	hsa-miR-1299	hsa-miR-152-5p	hsa-miR-7843-5p	hsa-miR-8062	hsa-miR-2467-5p
hsa_circRNA_007058	0.000263859	0.0458262	2.80086	up	ASCRP3005124	hsa_circ_0007058	circBase	chr11	+	12696955	12785981	exonic	NM_021961	TEAD1	CCATGTGGGAGGAGGAAAATCATCTTATCAGACGAAGGCAAAATGTATGGACTGTTGCTG	552.5	249	9.30301	7.81714	hsa-miR-3653-5p	hsa-miR-660-3p	hsa-miR-7850-5p	hsa-miR-6846-3p	hsa-miR-544a
hsa_circRNA_008581	0.00281818	0.0930234	2.11622	up	ASCRP3005141	hsa_circ_0008581	circBase	chr13	-	52971366	52976816	exonic	NM_018676	THSD1	CCATTTTTCTGCAAAGGAGGAGTGCATGCTAATTCAGAGAAATACAGGTGTTTTTGGGGA	89.8333	48	6.53362	5.45213	hsa-miR-1248	hsa-miR-767-5p	hsa-miR-483-3p	hsa-miR-2682-5p	hsa-miR-3591-5p
hsa_circRNA_101514	0.00649317	0.116894	1.56722	up	ASCRP3005143	hsa_circ_0035189	circBase	chr15	+	49528047	49584734	exonic	NM_002044	GALK2	CCCAAATCCTGAGTCCAAACACTCAAGATGGGACTTCAGTACTAGTGCTAATAACATCCA	98.1667	74.3333	6.69518	6.04697	hsa-miR-544a	hsa-miR-30d-3p	hsa-miR-330-3p	hsa-miR-708-5p	hsa-miR-449c-5p
hsa_circRNA_103024	0.00719423	0.120796	1.52064	up	ASCRP3005173	hsa_circ_0003426	circBase	chr20	+	32207322	32211102	exonic	NM_005093	CBFA2T2	CCCAGTCCAGAGAGAACTCAACAGTGACAATTGAGGAATTCCACTGTAAGCTCCAAGAAG	177.667	137.833	7.58708	6.9824	hsa-miR-214-3p	hsa-miR-761	hsa-miR-377-5p	hsa-miR-584-3p	hsa-miR-581
hsa_circRNA_103681	0.00154825	0.0761635	2.09284	up	ASCRP3005177	hsa_circ_0001421	circBase	chr4	-	83799882	83803090	exonic	NM_014933	SEC31A	CCCAGTGAGAGCCTTGGATGTGAACATTTTCCAGGATGAAGTTAAAGGAAGTAGATCGTA	679.167	413	9.58551	8.52004	hsa-miR-612	hsa-miR-376b-3p	hsa-miR-376a-3p	hsa-miR-608	hsa-miR-508-5p
hsa_circRNA_100518	0.00380292	0.101494	2.06242	up	ASCRP3005182	hsa_circ_0008225	circBase	chr10	+	225933	267296	exonic	NM_006624	ZMYND11	CCCAGTTTGCAGGCTAAAGAAGTAAACAGGTCATGGCACGTTTAACAAAAAGACGACAGG	281.5	168	8.27835	7.23401	hsa-miR-216a-5p	hsa-miR-208a-5p	hsa-miR-889-5p	hsa-miR-370-5p	hsa-miR-221-5p
hsa_circRNA_103945	0.00914724	0.134383	1.63093	up	ASCRP3005253	hsa_circ_0073983	circBase	chr5	+	134028291	134029623	exonic	NM_021982	SEC24A	CCCTGAAACCACGAGAGGAACCAAACCACAGGTCATCTGCTAAGATGTTTTTATACCTAT	130.167	94.3333	7.1369	6.43121	hsa-miR-532-3p	hsa-miR-17-3p	hsa-miR-30a-3p	hsa-miR-330-5p	hsa-miR-545-5p
hsa_circRNA_002908	0.010814	0.145978	2.18268	up	ASCRP3005330	hsa_circ_0002908	circBase	chr8	-	141840570	141874498	exonic	NM_005607	PTK2	CCTAAGAGTTTACTGGATTCTGTCAAGATATGAATTGAGAATTCGTTATTTGCCAAAAGG	1768.33	1152.33	11.1209	9.99482	hsa-miR-545-5p	hsa-miR-6812-3p	hsa-miR-33b-5p	hsa-miR-302b-5p	hsa-miR-3148
hsa_circRNA_052577	0.00067614	0.0568838	2.01595	up	ASCRP3005344	hsa_circ_0052577	circBase	chr2	+	10101174	10126410	exonic	NM_198182	GRHL1	CCTACTGCCAGATCAAGGTCTTCTGTGACAAGAAACAGCATACCAATTGTGACAGAGCAG	118.833	66	6.97414	5.96267	hsa-miR-3140-3p	hsa-miR-4756-3p	hsa-miR-6776-3p	hsa-miR-5187-5p	hsa-miR-4271
hsa_circRNA_075697	0.000946775	0.0628043	1.76852	up	ASCRP3005366	hsa_circ_0075697	circBase	chr6	+	17421785	17514185	exonic	NM_006366	CAP2	CCTCACATGGAGCAAAACAAATGGCCAACATGCAGGGACTGGTGGAAAGACTGGAACGAG	131.833	86.3333	7.14005	6.31751	hsa-miR-4529-5p	hsa-miR-4677-5p	hsa-miR-892a	hsa-miR-767-5p	hsa-miR-3170
hsa_circRNA_104596	0.00321724	0.0964825	1.72463	up	ASCRP3005420	hsa_circ_0002352	circBase	chr8	-	38314873	38315052	exonic	NM_015850	FGFR1	CCTGAACAAGGGTCAGTTTGAAAAGGAGGATCGAGCTCACTGTGGAGTATCCATGGAGAT	149.667	99.3333	7.30705	6.52076	hsa-miR-92b-5p	hsa-miR-490-5p	hsa-miR-574-5p	hsa-miR-634	hsa-miR-544a
hsa_circRNA_401141	1.78953e-05	0.0284139	5.2038	up	ASCRP3005429		25242744	chr13	+	39338440	39358945	exonic	NM_207361	FREM2	CCTGACAAAGATGATGGTGGAAACAAGTTAACGTACCAGAATTTTCGTCTGAATTGGGCA	346.667	80.6667	8.6049	6.22533	hsa-miR-661	hsa-miR-4268	hsa-miR-629-3p	hsa-miR-3679-3p	hsa-miR-6847-3p
hsa_circRNA_000320	0.0348718	0.242804	7.44377	up	ASCRP3005436	hsa_circ_0000320	circBase	chr11	-	62297840	62298224	intronic	ENST00000257247	AHNAK	CCTGAGGTAGAAGGTGAAATGAAAGTGCCAGATGTTGAAATCAAAGGACCCAAAATGGAC	2685.33	482.833	11.5613	8.66527	hsa-miR-635	hsa-miR-6774-5p	hsa-miR-3189-3p	hsa-miR-4260	hsa-miR-1298-3p
hsa_circRNA_006725	0.000752252	0.0578298	4.57027	up	ASCRP3005460	hsa_circ_0006725	circBase	chr5	+	95099211	95119667	exonic	NM_014899	RHOBTB3	CCTGCTTAAAAAGGCCAAGGTGCTTTTCAGTGGGAAGAATTGGAAGAAGATATCAGGAAG	1793.5	564.667	11.1347	8.94239	hsa-miR-329-5p	hsa-miR-494-3p	hsa-miR-6861-5p	hsa-miR-942-3p	hsa-miR-1197
hsa_circRNA_006491	0.00658631	0.117219	2.30261	up	ASCRP3005563	hsa_circ_0006491	circBase	chr18	+	42281139	42281797	exonic	NM_015559	SETBP1	CGAAGGAGGAAGAAAGAAGCCACTCCAAAAAGAAGTTGCAGATCTGATCTCTTCTGAACA	326.333	176.333	8.49884	7.29557	hsa-miR-6829-3p	hsa-miR-6846-5p	hsa-miR-6875-3p	hsa-miR-3127-3p	hsa-miR-1976
hsa_circRNA_103451	0.00154289	0.0761635	1.78406	up	ASCRP3005564	hsa_circ_0067063	circBase	chr3	-	123512523	123595464	exonic	NM_053025	MYLK	CGAAGGGCGGGAAGGATTCTTCAAAATTAACAGAAACCAATTCGGGCCAGCTGAAGAGAA	190.667	125	7.67981	6.84464	hsa-miR-127-5p	hsa-miR-518c-5p	hsa-miR-526b-5p	hsa-miR-509-5p	hsa-miR-575
hsa_circRNA_050900	0.0134489	0.161124	2.75472	up	ASCRP3005569	hsa_circ_0050900	circBase	chr19	+	39191239	39200116	exonic	NM_004924	ACTN4	CGAAGTGGCTGAGAAATACCTCGACATCCCCAAGATGCTGGATGCAGAGGACCTTCACGG	2469.33	1341.83	11.6372	10.1753	hsa-miR-4678	hsa-miR-3667-3p	hsa-miR-6891-3p	hsa-miR-605-3p	hsa-miR-6507-3p
hsa_circRNA_101368	0.0192107	0.186742	1.81781	up	ASCRP3005571	hsa_circ_0003028	circBase	chr14	+	66028054	66028484	exonic	NM_178155	FUT8	CGAATCTCTCCGCATGTAGAGCGCATGAAGTACAGGACAATAAAGCTTCCTACACATATC	476.833	322.5	9.03664	8.17444	hsa-miR-570-3p	hsa-miR-455-3p	hsa-miR-17-3p	hsa-miR-552-3p	hsa-miR-511-3p
hsa_circRNA_103105	0.00562314	0.112043	2.64934	up	ASCRP3005591	hsa_circ_0061179	circBase	chr20	-	62421173	62422143	exonic	NM_025224	ZBTB46	CGAGACTCAAAGTCTGTAGAAGAGGCGACACCAGGGCTTCCAAATGAACAACCGAAAGGA	513.667	247.167	9.19687	7.79124	hsa-miR-764	hsa-miR-141-5p	hsa-miR-370-3p	hsa-miR-635	hsa-miR-485-5p
hsa_circRNA_000944	0.00310758	0.0959785	1.74904	up	ASCRP3005600	hsa_circ_0000944	circBase	chr19	+	47767859	47768203	exonic	NM_015603	CCDC9	CGAGCGGCAGGAGTGGGAGGAGCGGCGCAGGCAGAACATTGAGAAGATGAATGAGGAGAT	206.667	141	7.82162	7.01505	hsa-miR-4279	hsa-miR-4717-5p	hsa-miR-361-3p	hsa-miR-6792-3p	hsa-miR-3922-5p
hsa_circRNA_103129	0.045912	0.273746	1.51759	up	ASCRP3005631	hsa_circ_0061721	circBase	chr21	-	40590077	40590586	exonic	NM_018963	BRWD1	CGATTTTACAGTTGATCCACCTGAAGAATTAGGAGCTAGTATTTCTGTCACAACAGATGA	100.5	77	6.7224	6.12062	hsa-miR-139-5p	hsa-miR-876-3p	hsa-miR-219a-2-3p	hsa-miR-542-3p	hsa-miR-330-3p
hsa_circRNA_102761	0.00227975	0.0882159	1.99426	up	ASCRP3005632	hsa_circ_0009043	circBase	chr2	-	72945231	72960247	exonic	NM_015189	EXOC6B	CGCAAACATTCAGACAAAATTGGAGAGACTGCCATGAAGCAAAATCAAGTGACGGATACT	638.167	402.5	9.47697	8.48111	hsa-miR-7-5p	hsa-miR-152-3p	hsa-miR-450a-2-3p	hsa-miR-30d-3p	hsa-miR-331-5p
hsa_circRNA_104372	0.0188791	0.185775	1.53811	up	ASCRP3005633	hsa_circ_0008334	circBase	chr7	-	50737418	50742355	exonic	NM_005311	GRB10	CGCAAAGCAGAGGATGATGTGGACCTGGAAGCCCTGGTGAACGATATGAATGCATCCCTG	350	286.667	8.62388	8.00272	hsa-miR-485-5p	hsa-miR-450a-2-3p	hsa-miR-187-3p	hsa-miR-423-5p	hsa-miR-182-3p
hsa_circRNA_104373	0.00423763	0.10336	1.54194	up	ASCRP3005635	hsa_circ_0080209	circBase	chr7	-	50737418	50771605	exonic	NM_005311	GRB10	CGCAAAGCAGGACAAGGTGGAGCAGACACCTCGCAGTCAACAAGACCCGGCAGGACCAGG	157.667	119.333	7.39818	6.77344	hsa-miR-485-5p	hsa-miR-660-3p	hsa-miR-450a-2-3p	hsa-miR-187-3p	hsa-miR-423-5p
hsa_circRNA_001735	0.00413956	0.103101	1.88891	up	ASCRP3005668	hsa_circ_0001735	circBase	chr7	+	102038066	102045130	exonic	NM_024653	PRKRIP1	CGGAAGAAGCGGACAAAGCAGTTCCAATTCCAGAGAAAATGAGTGAATGGGCACCTCGAC	201.167	129.333	7.77893	6.86138	hsa-miR-4775	hsa-miR-1184	hsa-miR-6870-5p	hsa-miR-1273d	hsa-miR-105-3p
hsa_circRNA_005392	0.000234342	0.0458262	1.58756	up	ASCRP3005711	hsa_circ_0005392	circBase	chr10	-	95072776	95076570	exonic	NM_013451	MYOF	CGTAATGGCTGAGCATTTCTGGAGTATTGACCAAACGGAATTTCGAATCCCACCCAGGCT	94	69	6.61997	5.95316	hsa-miR-5697	hsa-miR-148a-5p	hsa-miR-5009-5p	hsa-miR-153-5p	hsa-miR-6754-5p
hsa_circRNA_090301	0.00061489	0.0555712	2.49975	up	ASCRP3005794	hsa_circ_0090301	circBase	chrX	-	41416284	41519814	exonic	NM_003688	CASK	CTAACAATTCTGTTTCGATGAATCCAAGGCAGTGGAGCCATATCTCTGAAAGTGCCAAAG	215	101	7.88177	6.55999	hsa-miR-9-5p	hsa-miR-338-3p	hsa-miR-452-5p	hsa-miR-1299	hsa-miR-3977
hsa_circRNA_103455	0.0131179	0.159729	1.81278	up	ASCRP3005856	hsa_circ_0001333	circBase	chr3	-	125032151	125050082	exonic	NM_021964	ZNF148	CTACAGTATGCACTTAATGTCCCTGATAGAGGGAGGAATCAGCAGCTTGGAAATTCAAGC	1012.17	742.167	10.2112	9.35301	hsa-miR-500a-5p	hsa-miR-591	hsa-miR-7-5p	hsa-miR-614	hsa-miR-660-5p
hsa_circRNA_104914	0.000167005	0.0458262	2.50052	up	ASCRP3005857	hsa_circ_0088479	circBase	chr9	-	126554865	126641300	exonic	NM_020946	DENND1A	CTACAGTGACCAGGCAGAATCCAGAGACCACATTTGAAGTATATGTTGAAGTGGCCTATC	226.833	107.833	7.96753	6.6453	hsa-miR-219a-2-3p	hsa-miR-371a-3p	hsa-miR-500a-3p	hsa-miR-619-5p	hsa-miR-425-3p
hsa_circRNA_009161	0.0177265	0.1807	1.7672	up	ASCRP3005874	hsa_circ_0009161	circBase	chr8	-	42317413	42330172	exonic	NM_006749	SLC20A2	CTACCATAGCAATCAATGTCTTTTCCATCATGTACACAGGAGCACCAGGAGGAGACATCA	259.333	177.333	8.1499	7.32843	hsa-miR-6838-5p	hsa-miR-29b-2-5p	hsa-miR-4753-5p	hsa-miR-6782-3p	hsa-miR-4709-5p
hsa_circRNA_104603	0.0138774	0.163207	1.72321	up	ASCRP3005875	hsa_circ_0008015	circBase	chr8	-	42317413	42323435	exonic	NM_006749	SLC20A2	CTACCATAGCAATCAATGTCTTTTCCATCATGTACACAGGAGCACCAGGTTCCGCTGTGT	263.167	185.5	8.18642	7.40133	hsa-miR-214-3p	hsa-miR-195-5p	hsa-miR-16-5p	hsa-miR-671-5p	hsa-miR-15a-5p
hsa_circRNA_100281	0.0241109	0.203687	1.53456	up	ASCRP3005882	hsa_circ_0006427	circBase	chr1	-	94032835	94033408	exonic	NM_003567	BCAR3	CTACCGGATGAATGCTGAGAGGATCCTGGCAGATCACAAGGTTAGAAAAGACGTGGACTG	70.6667	50.8333	6.19841	5.58059	hsa-miR-194-3p	hsa-miR-188-3p	hsa-miR-367-5p	hsa-miR-632	hsa-miR-376b-3p
hsa_circRNA_105050	0.00940647	0.135764	1.88261	up	ASCRP3005885	hsa_circ_0007907	circBase	chrY	+	2829114	2829687	exonic	NM_003411	ZFY	CTACCTAATGATTTCGTGAGCTGATGCTACACACATGGATGGTGATCAGATTGTTGTGGA	715.833	478	9.64209	8.72935	hsa-miR-1298-3p	hsa-miR-132-3p	hsa-miR-885-5p	hsa-miR-196a-5p	hsa-miR-377-3p
hsa_circRNA_103820	0.0207881	0.191422	4.41479	up	ASCRP3005903	hsa_circ_0072309	circBase	chr5	-	38523520	38530768	exonic	NM_002310	LIFR	CTACGTAAAGAGAGTATGGAGCTCGTAAAATTAGACTGACTGCATTGCACAGATGATGGA	592.167	171.5	9.326	7.18366	hsa-miR-875-3p	hsa-miR-516b-5p	hsa-miR-525-5p	hsa-miR-515-5p	hsa-miR-520a-5p
hsa_circRNA_101997	0.00978262	0.139658	1.56101	up	ASCRP3005915	hsa_circ_0042428	circBase	chr17	+	20107645	20163607	exonic	NM_001033553	SPECC1	CTACTGAAATGGTGCCAGAAGAAGACACAAGGTTATGCGGGGCCTTTACAACAACTAAAC	240.667	188.667	8.06152	7.41904	hsa-miR-1301-3p	hsa-miR-9-5p	hsa-miR-511-5p	hsa-miR-637	hsa-miR-627-3p
hsa_circRNA_102687	0.0482327	0.278793	1.66362	up	ASCRP3005919	hsa_circ_0002938	circBase	chr2	+	36726361	36749456	exonic	NM_016441	CRIM1	CTACTGCATAGAACCAACCATCATCACAGTTGATCCACCTGCATGTGGGGAGTTATCAAA	155.667	107.333	7.37756	6.64324	hsa-miR-486-3p	hsa-miR-18a-5p	hsa-miR-18b-5p	hsa-miR-541-3p	hsa-miR-557
hsa_circRNA_101392	0.00281308	0.0930234	1.89272	up	ASCRP3005930	hsa_circ_0008521	circBase	chr14	+	73614502	73614802	exonic	NM_007318	PSEN1	CTACTTCCAGAATGCACAGATGTCTGAGGACAACCACCTGAGCAATACTACCTAATCTGG	315.667	206.833	8.45792	7.53746	hsa-miR-452-5p	hsa-miR-616-3p	hsa-miR-429	hsa-miR-597-3p	hsa-miR-494-5p
hsa_circRNA_026467	0.000501718	0.0523732	2.07643	up	ASCRP3005956	hsa_circ_0026467	circBase	chr12	-	53290970	53292303	exonic	NM_002273	KRT8	CTAGCTCTGCCAATGTCGCTGGAGTCTGGGATGCAGAACATGAGTATTCATACGAAGACC	204.667	116.5	7.80657	6.75246	hsa-miR-7160-5p	hsa-miR-3135b	hsa-miR-3620-5p	hsa-miR-4656	hsa-miR-762
hsa_circRNA_004079	0.0183173	0.183938	2.04473	up	ASCRP3005968	hsa_circ_0004079	circBase	chr2	-	230705537	230725247	exonic	NM_001284214	TRIP12	CTAGTACCAGGTCACATTTAGGGCAGGCAAAACATAAGGGATATAGCCCTCCTGAGAGTA	271.5	161.667	8.22286	7.19094	hsa-miR-922	hsa-miR-7847-3p	hsa-miR-936	hsa-miR-4459	hsa-miR-627-3p
hsa_circRNA_104118	0.0301166	0.225314	1.55173	up	ASCRP3005992	hsa_circ_0003563	circBase	chr6	+	45399599	45405788	exonic	NM_001015051	RUNX2	CTATCACAGAGCAATTAAAGTTACAGTAGATGGACCTCGGGAACCCAGAAGTGGTAGCCC	83.6667	58.8333	6.42009	5.78621	hsa-miR-335-3p	hsa-miR-216a-5p	hsa-miR-450a-2-3p	hsa-miR-125a-3p	hsa-miR-502-5p
hsa_circRNA_100511	0.00269838	0.0930234	2.37922	up	ASCRP3006013	hsa_circ_0017289	circBase	chr1	-	246021797	246093239	exonic	NM_022743	SMYD3	CTATGGTACTCGGACCATGGAGCCATACAGGTGATCTGCAACTCTTTCACCATCTGTAAT	161.5	79.6667	7.4441	6.19361	hsa-miR-532-3p	hsa-miR-516a-3p	hsa-miR-516b-3p	hsa-miR-182-5p	hsa-miR-181a-5p
hsa_circRNA_103399	0.00643822	0.116821	2.12508	up	ASCRP3006036	hsa_circ_0066290	circBase	chr3	+	58062772	58067503	exonic	NM_001457	FLNB	CTCAAACCCAAACTCAACCCGAAGAAAGCCAGGGCCTATGGCAGAGATAGCAAAGCCATT	296	168	8.3502	7.26268	hsa-miR-134-3p	hsa-miR-612	hsa-miR-135b-5p	hsa-miR-619-3p	hsa-miR-135a-5p
hsa_circRNA_089386	0.010515	0.143751	1.59723	up	ASCRP3006039	hsa_circ_0089386	circBase	chr9	-	136660789	136662931	exonic	NM_003371	VAV2	CTCAAAGAAGCACTGGAAGCCATGCAGGCTTCTGATCTACGGGGAGTACTGCAGCCACAT	68	46.1667	6.08479	5.40922	hsa-miR-103a-2-5p	hsa-miR-6882-3p	hsa-miR-4302	hsa-miR-8055	hsa-miR-6738-3p
hsa_circRNA_103881	0.00422858	0.103343	1.70842	up	ASCRP3006156	hsa_circ_0072876	circBase	chr5	-	70493472	70500177	exonic	uc010iyn.3	GUSBP9	CTCATCTGGAATTTTGCCGATTTCATGACTAACCAGTGATGGTGATTGCTCACACCAAAG	1524.67	1227.5	10.8644	10.0917	hsa-miR-133a-3p	hsa-miR-133b	hsa-miR-371a-5p	hsa-miR-181b-3p	hsa-miR-632
hsa_circRNA_103871	0.0266389	0.212681	1.6401	up	ASCRP3006157	hsa_circ_0004837	circBase	chr5	+	69206201	69216694	exonic	uc011crf.1	SMA4	CTCATCTGGAATTTTGCCGATTTCATGACTAACCAGTGGCTGGTGAATTACCAGATCTCC	1211.17	1019.33	10.5179	9.80414	hsa-miR-92a-2-5p	hsa-miR-377-5p	hsa-miR-30b-3p	hsa-miR-494-5p	hsa-miR-371a-5p
hsa_circRNA_400440	0.00878744	0.131474	1.54051	up	ASCRP3006289		25242744	chr1	-	232596632	232607274	exonic	NM_020808	SIPA1L2	CTCGCCCCGAAGCTACTGAGGAAAAGGCACATAGGAAATGACATCGTCACCATCGTCTTC	208.833	164.833	7.83748	7.21407	hsa-miR-6881-3p	hsa-miR-7161-3p	hsa-miR-1272	hsa-miR-212-5p	hsa-miR-4449
hsa_circRNA_104420	0.00101558	0.0654347	2.65946	up	ASCRP3006293	hsa_circ_0002714	circBase	chr7	-	80418621	80435074	exonic	NM_006379	SEMA3C	CTCGGAACAGATGAGGAGCTTTTCTCTGGAATGTATATAGATTTCATGGGGACAGATGCT	117	50.3333	6.94857	5.53743	hsa-miR-1298-3p	hsa-miR-203a-5p	hsa-miR-452-3p	hsa-miR-520g-3p	hsa-miR-520h
hsa_circRNA_405266	0.00167802	0.0782081	1.87368	up	ASCRP3006306		25070500	chr14	+	80158515	80164280	exonic	NR_073546	NRXN3	CTCTACAGCCAGCATTCAGGCAACACTGATAATGAACGCTTCCAAATGGTAAAACAGAAA	115	68.6667	6.91681	6.01094	hsa-miR-7156-5p	hsa-miR-4536-5p	hsa-miR-4732-5p	hsa-miR-519e-5p	hsa-miR-494-5p
hsa_circRNA_103443	0.00130677	0.0718245	1.61509	up	ASCRP3006398	hsa_circ_0007986	circBase	chr3	-	119582265	119595355	exonic	NM_002093	GSK3B	CTCTTCAACTTCACCACTCAAGGTCCTGGGAACTCCAACAAGGGAGCAAATCAGAGAAAT	369.333	290.5	8.7093	8.01768	hsa-miR-508-5p	hsa-miR-500a-5p	hsa-miR-7-5p	hsa-miR-128-3p	hsa-miR-454-3p
hsa_circRNA_103476	0.00606044	0.11414	2.30088	up	ASCRP3006410	hsa_circ_0003633	circBase	chr3	-	133894452	133914026	exonic	NM_002958	RYK	CTCTTGAAAGTCTGGTTAATAACGAGTTCTCTAGCGCTAGTGATGTGCATTAGTGCCAGC	538.833	301.5	9.28015	8.07796	hsa-miR-432-5p	hsa-miR-518c-5p	hsa-miR-34b-5p	hsa-miR-432-3p	hsa-miR-193a-5p
hsa_circRNA_050898	0.0115646	0.150755	2.13536	up	ASCRP3006491	hsa_circ_0050898	circBase	chr19	+	39138266	39219794	exonic	NM_004924	ACTN4	CTGACCAGGTCATCGCTTCCTTCAAGGTCTTAGCAGGGGACAAGAGGCGCGGGCGGAGGG	1711.83	1140.5	11.0447	9.95019	hsa-miR-3909	hsa-miR-4691-5p	hsa-miR-1226-5p	hsa-miR-6792-3p	hsa-miR-6762-3p
hsa_circRNA_100831	0.00755323	0.123074	1.65816	up	ASCRP3006565	hsa_circ_0000311	circBase	chr11	+	61205096	61205585	exonic	NM_017841	SDHAF2	CTGATTAACGAGCCTAGTAATGACTGGGATATTTACTACTGGGCCACAGATGCTTGCTCT	414.667	309.667	8.84968	8.1201	hsa-miR-215-3p	hsa-miR-376b-3p	hsa-miR-376a-3p	hsa-miR-450a-1-3p	hsa-miR-650
hsa_circRNA_006973	0.00556117	0.112043	1.71651	up	ASCRP3006570	hsa_circ_0006973	circBase	chr3	-	73651504	73657835	exonic	NM_015009	PDZRN3	CTGCAAATTCATGACAGGATTATTGAGGGCGAAGAAACCAAAAGTCTGACTCTTGTCCTG	77.8333	50	6.31425	5.53477	hsa-miR-6811-5p	hsa-miR-6511b-5p	hsa-miR-4650-5p	hsa-miR-487a-5p	hsa-miR-6889-5p
hsa_circRNA_002861	0.00500769	0.108234	1.8135	up	ASCRP3006634	hsa_circ_0002861	circBase	chr1	-	56977647	56990226	exonic	NM_003713	PPAP2B	CTGCTGCATAATCATCACGGGGGAATTCTACCGGATCTATTACCTGAAGAAGTCGCGGTC	85.3333	51	6.46431	5.60553	hsa-miR-3916	hsa-miR-4733-3p	hsa-miR-3173-3p	hsa-miR-4767	hsa-miR-3064-5p
hsa_circRNA_103918	0.0350417	0.242924	1.8347	up	ASCRP3006646	hsa_circ_0073441	circBase	chr5	+	95084036	95119667	exonic	NM_014899	RHOBTB3	CTGCTTAAAAAGGCCAAGAAGAGTTACCTTGTACATGCCCACTATGTACCTCAGACAGAG	204.833	130.667	7.77065	6.89511	hsa-miR-329-5p	hsa-miR-19b-1-5p	hsa-miR-494-3p	hsa-miR-450b-5p	hsa-miR-19b-2-5p
hsa_circRNA_101842	0.0060226	0.113905	1.59302	up	ASCRP3006649	hsa_circ_0007669	circBase	chr16	+	68308593	68309152	exonic	NM_003983	SLC7A6	CTGCTTGCATATGCCACAGCAAACACAGGTGTGCAGGAACCGTTTGTCATGGAAGCCAGG	131	96.1667	7.12369	6.45192	hsa-miR-489-3p	hsa-miR-892b	hsa-miR-449c-5p	hsa-miR-665	hsa-miR-138-5p
hsa_circRNA_002292	0.000280598	0.0458262	3.30498	up	ASCRP3006777	hsa_circ_0002292	circBase	chr5	-	36211945	36227667	exonic	NM_153013	NADK2	CTGTCATCCAGCTTGCATTGAAAGGCTCTAGTTACAGTGGACTTCTTGAACGACATCATA	257.333	92.6667	8.15678	6.43214	hsa-miR-8087	hsa-miR-3972	hsa-miR-335-3p	hsa-miR-3622b-3p	hsa-miR-3622a-3p
hsa_circRNA_004605	0.000433426	0.0505885	1.7493	up	ASCRP3006815	hsa_circ_0004605	circBase	chr9	-	99083279	99086451	exonic	NR_104627	SLC35D2	CTGTGGAAAGCAAATCTTTTCAAAATAAGCCACTGGGACTCGGTTTCTGCTGATGTACTC	187.333	127.667	7.65857	6.85179	hsa-miR-6817-5p	hsa-miR-4769-3p	hsa-miR-7109-3p	hsa-miR-22-5p	hsa-miR-4680-3p
hsa_circRNA_058097	0.000467955	0.0512029	12.3024	up	ASCRP3006824	hsa_circ_0058097	circBase	chr2	-	216240351	216288249	exonic	NM_002026	FN1	CTGTGGTCATCGACGCCTCCACTGTTTTGGTTCAGACTCGAGGAGGAAATTCCAATGGTG	1747.83	190.333	11.0632	7.44236	hsa-miR-4722-5p	hsa-miR-1587	hsa-miR-6751-5p	hsa-miR-6815-5p	hsa-miR-3620-5p
hsa_circRNA_102685	0.00116838	0.0680546	1.77386	up	ASCRP3006836	hsa_circ_0003578	circBase	chr2	+	36668400	36706837	exonic	NM_016441	CRIM1	CTGTGTGCGAAGAAGAGAAGCCAGATTGCTCCAAGGCCCGCTGTGAAGTCCAGTTCTCTC	356.333	248.5	8.63603	7.80914	hsa-miR-383-3p	hsa-miR-146b-5p	hsa-miR-182-5p	hsa-miR-146a-5p	hsa-miR-17-3p
hsa_circRNA_403409	0.00147117	0.0754017	1.54335	up	ASCRP3006884		25242744	chr5	-	111570330	111576507	exonic	NM_022140	EPB41L4A	CTTACCCTAAGCGAATAGCACAAACACAGCCAGCTGTGTAACGAAACCTCATTCTTTTTT	57.8333	40.8333	5.84852	5.22245	hsa-miR-320a	hsa-miR-320b	hsa-miR-320c	hsa-miR-320d	hsa-miR-3692-3p
hsa_circRNA_400305	0.021396	0.193239	1.77504	up	ASCRP3006909		25242744	chr1	+	116926635	116944277	exonic	NM_000701	ATP1A1	CTTAGGATGTATCCCCTCAAGTTGGACGTGATAAGTATGAGCCTGCAGCTGTTTCAGAAC	430	304.5	8.9064	8.07856	hsa-miR-6876-3p	hsa-miR-767-3p	hsa-miR-4685-5p	hsa-miR-873-5p	hsa-miR-4326
hsa_circRNA_104594	0.00426729	0.10336	1.62198	up	ASCRP3006920	hsa_circ_0005564	circBase	chr8	-	38282026	38283763	exonic	NM_015850	FGFR1	CTTATGTCCAGATCTTGAAGGTCCGTTATGCCACCTGGAGCATCATAATGGACTCTGTGG	127.667	91.3333	7.07135	6.37359	hsa-miR-494-5p	hsa-miR-410-5p	hsa-miR-662	hsa-miR-147a	hsa-miR-762
hsa_circRNA_102166	0.00285547	0.0930886	1.71113	up	ASCRP3006936	hsa_circ_0004913	circBase	chr17	-	62248459	62265775	exonic	NM_001288732	TEX2	CTTCAAGCCTTACGTTGATCACCAAGGGCTTTTGCCTGCACACAGCAGACACAACAGTCC	91.5	59.6667	6.57044	5.79549	hsa-miR-637	hsa-miR-26b-3p	hsa-miR-134-3p	hsa-miR-516b-3p	hsa-miR-516a-3p
hsa_circRNA_077627	0.000912578	0.0624955	1.80194	up	ASCRP3006943	hsa_circ_0077627	circBase	chr6	-	110988636	110991744	exonic	NM_015076	CDK19	CTTCACAGAGACTTGCTTTTGCGAGAATTGAAGCACCCTAATGTGATTGCATTGCAGAAG	124.5	79.5	7.04346	6.1939	hsa-miR-5011-3p	hsa-miR-544a	hsa-miR-125b-2-3p	hsa-miR-106a-3p	hsa-miR-541-5p
hsa_circRNA_005015	0.00865715	0.130373	2.57011	up	ASCRP3006953	hsa_circ_0005015	circBase	chr8	-	122640953	122641580	exonic	NM_005328	HAS2	CTTCAGAGCACTGGGACGAAGTGTGGATTATGTACAGATGCATTGTGAGAGGTTTCTATG	1932	1113.5	11.2719	9.91003	hsa-miR-519d-5p	hsa-miR-548an	hsa-miR-1244	hsa-miR-3145-5p	hsa-miR-8070
hsa_circRNA_101610	0.00308312	0.0959785	2.16525	up	ASCRP3007015	hsa_circ_0003620	circBase	chr15	-	76584771	76588078	exonic	NM_000126	ETFA	CTTCGGAAAGGCCTCATTGCTACGATTTCAGAGTACCCTGGTAATAGCTGAGCATGCAAA	363.333	212.167	8.69703	7.5825	hsa-miR-518c-5p	hsa-miR-17-3p	hsa-miR-15b-3p	hsa-miR-576-3p	hsa-miR-548b-5p
hsa_circRNA_100303	0.0177669	0.180975	1.57457	up	ASCRP3007023	hsa_circ_0006583	circBase	chr1	+	114214355	114216087	exonic	NM_152900	MAGI3	CTTCGTCTTGCTGAAGATGGTCCTGCCATCAAAGATGGCAGAATTCATAGCATCATGGTC	52.8333	36	5.75485	5.09989	hsa-miR-637	hsa-miR-18a-5p	hsa-miR-185-3p	hsa-miR-636	hsa-miR-584-5p
hsa_circRNA_404974	0.00105124	0.0667736	1.86376	up	ASCRP3007069		25070500	chr12	-	23998916	24048958	exonic	NM_006940	SOX5	CTTGAAGCAGAGGAAAATGGAAGAGCTCATCAAAAACGAGCCGGAAGGATGTCTTCCAAG	141	87.8333	7.24805	6.34984	hsa-miR-6501-5p	hsa-miR-125a-3p	hsa-miR-668-3p	hsa-miR-1236-3p	hsa-miR-4778-3p
hsa_circRNA_404477	0.0119806	0.152921	1.56112	up	ASCRP3007142		25070500	chr1	+	36297027	36301594	exonic	NM_017629	AGO4	CTTGTGCCTCATCAAAGTTTTCCTTTGCAGCTAGAAAACGGTCAAGCTATGGAATGTACA	223.667	172	7.94664	7.30406	hsa-miR-3120-5p	hsa-miR-644a	hsa-miR-4289	hsa-miR-4514	hsa-miR-4421
hsa_circRNA_103931	0.000289817	0.0458262	2.04982	up	ASCRP3007147	hsa_circ_0073805	circBase	chr5	-	127854965	127863660	exonic	NM_001999	FBN2	CTTGTGTTTATGGGTTCACTGGTCCACAGTGTGAAAGAGTTCAGCAGTGCAGTGTGAGAT	140.333	79	7.23723	6.20174	hsa-miR-410-5p	hsa-miR-92a-1-5p	hsa-miR-494-5p	hsa-miR-452-3p	hsa-miR-34c-5p
hsa_circRNA_100510	0.0014165	0.0745669	1.81946	up	ASCRP3007154	hsa_circ_0017287	circBase	chr1	-	246021797	246078942	exonic	NM_022743	SMYD3	CTTGTTCTATGGTACTCGGACCATGGAGCCATACAGCTCACCATCTGCTACCTGGATATG	163.333	104.167	7.45972	6.59621	hsa-miR-516a-3p	hsa-miR-516b-3p	hsa-miR-182-5p	hsa-miR-181a-5p	hsa-miR-362-5p
hsa_circRNA_028072	0.00152968	0.0761635	1.90493	up	ASCRP3007198	hsa_circ_0028072	circBase	chr12	-	109048081	109095099	exonic	NM_014325	CORO1C	CTTTCTATGACCCTGACACCAGCATCATTTACTTATGTGGAAAGACACGATGAGGCGAGT	757.333	510.5	9.75422	8.82448	hsa-miR-619-5p	hsa-miR-6506-5p	hsa-miR-1272	hsa-miR-6847-3p	hsa-miR-3912-5p
hsa_circRNA_100512	0.000103201	0.040219	2.52237	up	ASCRP3007208	hsa_circ_0005090	circBase	chr1	-	246078831	246093239	exonic	NM_022743	SMYD3	CTTTGAATGTGACTGTTTCCGTTGCCAAACCCAGGACAAGGTGATCTGCAACTCTTTCAC	312.333	151.167	8.43917	7.10439	hsa-miR-182-5p	hsa-miR-181a-5p	hsa-miR-532-3p	hsa-miR-1224-3p	hsa-miR-181b-5p
hsa_circRNA_101207	0.00507125	0.108589	1.73487	up	ASCRP3007228	hsa_circ_0006689	circBase	chr12	-	129293332	129299615	exonic	NM_145648	SLC15A4	CTTTGCTGCAGGTTAAAGATCGAGGTCCGGAAGCCACTAGGAGATTTTTTAATTGGTTTT	168.667	114	7.50739	6.71256	hsa-miR-638	hsa-miR-34b-5p	hsa-miR-7-5p	hsa-miR-449c-5p	hsa-miR-330-3p
hsa_circRNA_100648	0.000280058	0.0458262	3.61721	up	ASCRP3007236	hsa_circ_0005898	circBase	chr10	-	95140975	95148911	exonic	NM_013451	MYOF	CTTTGGCATCAACAACTCAGTACAGCCGTGCTGTATTTGATGTAAACACAGGAGAAACAG	138.667	42.3333	7.18583	5.33096	hsa-miR-450b-5p	hsa-miR-634	hsa-miR-326	hsa-miR-516a-5p	hsa-miR-744-3p
hsa_circRNA_005768	0.0160589	0.17285	2.6864	up	ASCRP3007279	hsa_circ_0005768	circBase	chr3	-	133907680	133914026	exonic	NM_002958	RYK	GAAAAACAAGCATTTGTCAAAACAGTTAAAGCATTAGTGCCAGCAGTAGTTCCCAAGGGC	1508	795.5	10.8723	9.44658	hsa-miR-6754-3p	hsa-miR-432-5p	hsa-miR-519e-5p	hsa-miR-605-5p	hsa-miR-608
hsa_circRNA_101604	0.00281264	0.0930234	2.40999	up	ASCRP3007286	hsa_circ_0000638	circBase	chr15	-	76566752	76588078	exonic	NM_000126	ETFA	GAAAAATAGTAGCACCAGCCTCATTGCTACGATTTCAGAGTACCCTGGTAATAGCTGAGC	289.5	150.333	8.33913	7.0701	hsa-miR-338-3p	hsa-miR-493-5p	hsa-miR-647	hsa-miR-612	hsa-miR-96-5p
hsa_circRNA_103695	0.0102221	0.142327	1.78182	up	ASCRP3007324	hsa_circ_0002538	circBase	chr4	-	88116475	88116842	exonic	NM_020803	KLHL8	GAAAATGGAGAACTCTGTGATGTCACACTCAAGTCACAGCAAACTGTACAATGGCAGTTG	247.833	171	8.10409	7.27074	hsa-miR-197-5p	hsa-miR-136-5p	hsa-miR-450b-5p	hsa-miR-605-3p	hsa-miR-26b-3p
hsa_circRNA_406085	0.0068722	0.118037	1.7192	up	ASCRP3007339		25070500	chr20	-	16474935	16496309	exonic	NM_024704	KIF16B	GAAACCCAAAATATTTTGAAAGTTTTCAAAACCCTCGGCACAGATGTCGTGAAGTCTGCA	139.5	93.6667	7.2268	6.44506	hsa-miR-205-3p	hsa-miR-4691-5p	hsa-miR-29b-2-5p	hsa-miR-30e-3p	hsa-miR-4659a-3p
hsa_circRNA_102683	0.00495454	0.107436	2.60929	up	ASCRP3007349	hsa_circ_0007386	circBase	chr2	+	36668400	36669878	exonic	NM_016441	CRIM1	GAAACTCAAGTCAGACTAACTGCAGATGGTTGCTGTACTTTGCCAACAAGAAGAGAAGCC	1360.67	736.833	10.7005	9.31685	hsa-miR-146b-5p	hsa-miR-146a-5p	hsa-miR-383-3p	hsa-miR-17-3p	hsa-miR-29b-1-5p
hsa_circRNA_103798	0.00350048	0.0988207	2.11688	up	ASCRP3007373	hsa_circ_0005260	circBase	chr5	+	14316621	14336836	exonic	NM_007118	TRIO	GAAAGATCCTACTGGACATGTCAGTGTCCTTTCACACCCATGTGAAAGAGGTCAGCCAAG	199.667	112.833	7.76083	6.67888	hsa-miR-22-3p	hsa-miR-370-3p	hsa-miR-1301-3p	hsa-miR-203a-5p	hsa-miR-520d-3p
hsa_circRNA_104993	0.00161097	0.0777667	1.69692	up	ASCRP3007389	hsa_circ_0001917	circBase	chrX	-	41519691	41530783	exonic	NM_003688	CASK	GAAAGGATCACTGTTTATGAAGCACTGAATCACCCATGGCTTAAGCCCCACTGTGTTCTC	286	205.667	8.30662	7.5437	hsa-miR-218-1-3p	hsa-miR-764	hsa-miR-338-3p	hsa-miR-96-5p	hsa-miR-300
hsa_circRNA_104184	0.000379183	0.0482448	2.05913	up	ASCRP3007398	hsa_circ_0003625	circBase	chr6	+	127469792	127476583	exonic	NM_032784	RSPO3	GAAAGTGTACAGTGCAAAGGAAGAAGTGTCAGAAGGGAGAACGAGTGCATCCTAACGTTA	94.6667	52	6.59018	5.54814	hsa-miR-888-3p	hsa-miR-27b-3p	hsa-miR-27a-3p	hsa-miR-181b-5p	hsa-miR-514a-3p
hsa_circRNA_102881	0.0264066	0.21203	1.51148	up	ASCRP3007435	hsa_circ_0057582	circBase	chr2	-	197135916	197172809	exonic	NM_020760	HECW2	GAAATTCTACAGGAGCGTCAACCTGATCTTACCAGGAATCACTCACTCAGACTGGGAGGC	204.833	162	7.79695	7.20098	hsa-miR-152-5p	hsa-miR-96-3p	hsa-miR-380-5p	hsa-miR-365a-5p	hsa-miR-103a-3p
hsa_circRNA_103096	0.00135468	0.0734462	1.69183	up	ASCRP3007442	hsa_circ_0001173	circBase	chr20	+	57014000	57016139	exonic	NM_004738	VAPB	GAACAAGCAGTTCAAGTGGAAGGAGGCAAAACCGGAAGACCTTATGGATTCAAAACTTAG	407	304	8.85289	8.09431	hsa-miR-146a-3p	hsa-miR-590-3p	hsa-miR-412-3p	hsa-miR-376b-5p	hsa-miR-607
hsa_circRNA_057748	0.00986714	0.140012	1.71428	up	ASCRP3007477	hsa_circ_0057748	circBase	chr2	+	202010100	202013775	exonic	NM_003879	CFLAR	GAACCAGTGAAGAAATCCATTCAGGAATCAGAAGCTTTTTTGCCTCAGCTCCATAATGGG	252.5	181.333	8.12338	7.34578	hsa-miR-653-3p	hsa-miR-876-5p	hsa-miR-561-3p	hsa-miR-6837-3p	hsa-miR-145-3p
hsa_circRNA_100699	0.0021983	0.0870656	2.00886	up	ASCRP3007550	hsa_circ_0020250	circBase	chr10	-	123658355	123662135	exonic	NM_007041	ATE1	GAAGACTGAGGCAAAGGGGCTGATTTGAGTAAGCCTCCATGTCGAAAAGCAAAGGAAATC	128	74.6667	7.10984	6.10346	hsa-miR-875-3p	hsa-miR-524-5p	hsa-miR-552-5p	hsa-miR-520d-5p	hsa-miR-363-5p
hsa_circRNA_100701	0.00116241	0.0680546	2.10098	up	ASCRP3007551	hsa_circ_0008742	circBase	chr10	-	123658355	123683844	exonic	NM_007041	ATE1	GAAGACTGAGGCATGTGGGCACATTCCATGACAGTACAGGATTATCAGGATCTCATAGAC	193.333	111.333	7.72103	6.64997	hsa-miR-875-3p	hsa-miR-134-5p	hsa-miR-888-5p	hsa-miR-616-5p	hsa-miR-450a-1-3p
hsa_circRNA_030239	0.00939944	0.135764	1.65407	up	ASCRP3007604	hsa_circ_0030239	circBase	chr13	+	49580287	49649500	exonic	NR_103528	FNDC3A	GAAGCATTTACAATAAGAAGAGAAGATGGACAGTTTCAGTGCATTACAGAATTGGAGCGT	70.3333	46	6.16848	5.44246	hsa-miR-7151-5p	hsa-miR-4688	hsa-miR-520d-3p	hsa-miR-649	hsa-miR-6743-5p
hsa_circRNA_100597	0.0287216	0.219998	1.76598	up	ASCRP3007605	hsa_circ_0018401	circBase	chr10	-	52193235	52350007	exonic	NM_147156	SGMS1	GAAGCCAAGATGACCAGAATGTTTTTAAATAATCCCGTGACGACAGCATGTACGATCCCT	150	100	7.3252	6.50473	hsa-miR-103a-2-5p	hsa-miR-657	hsa-miR-337-3p	hsa-miR-324-5p	hsa-miR-19a-5p
hsa_circRNA_403950	0.00748445	0.122461	1.56274	up	ASCRP3007606		25242744	chr7	-	139818912	139820329	exonic	NM_030647	KDM7A	GAAGCCATATGTTGGTTTGTAGCCAAAAACTTGCTGGAAACCCTGAAAGGGTGGATCCAT	64.8333	46	6.04069	5.39662	hsa-miR-3622b-3p	hsa-miR-3622a-3p	hsa-miR-3679-3p	hsa-miR-3154	hsa-miR-558
hsa_circRNA_101063	0.00153932	0.0761635	1.55882	up	ASCRP3007618	hsa_circ_0026302	circBase	chr12	-	51467605	51470430	exonic	NM_030809	CSRNP2	GAAGGAAGAGAAACTCCATGCCAAGAAAATGAAGAATCCTAATGTACCTGGCTAGCTGGT	130.5	99	7.14784	6.50739	hsa-miR-612	hsa-miR-485-5p	hsa-miR-571	hsa-miR-212-5p	hsa-miR-764
hsa_circRNA_001112	0.0161098	0.173064	1.80768	up	ASCRP3007711	hsa_circ_0001112	circBase	chr2	+	234296902	234299129	exonic	NM_152879	DGKD	GAATCCAGTACCAAAAACGTCAACAACAGTTTTACGACCATCATCAAAGAGGGGATGCTG	148.167	93.3333	7.29479	6.44065	hsa-miR-548l	hsa-miR-5588-5p	hsa-miR-6739-3p	hsa-miR-4777-3p	hsa-miR-3945
hsa_circRNA_100666	0.00456952	0.105268	2.3755	up	ASCRP3007841	hsa_circ_0019591	circBase	chr10	-	103432671	103433430	exonic	NM_022039	FBXW4	GACAGGACGGCCAAGTCAGATGCCCTGGATGCAGCTAGAGGATGATTCTCTGTACATATC	456.167	243.5	9.02062	7.77239	hsa-miR-660-3p	hsa-miR-571	hsa-miR-184	hsa-miR-619-5p	hsa-miR-141-5p
hsa_circRNA_003949	0.00640941	0.116821	1.62562	up	ASCRP3007883	hsa_circ_0003949	circBase	chr7	-	136935976	136939721	exonic	NM_002825	PTN	GACCAAGCCCAAACCTCAAGAATGCAGGCTCAACAGTACCAGCAGCAGCGTCGAAAATTT	222.167	162.667	7.9086	7.20761	hsa-miR-4778-3p	hsa-miR-6875-3p	hsa-miR-3925-3p	hsa-miR-7703	hsa-miR-499b-5p
hsa_circRNA_005093	0.003692	0.100051	1.81772	up	ASCRP3007908	hsa_circ_0005093	circBase	chr3	-	178626309	178627494	intergenic			GACCCAGAGAAGAGGCATGGTTTGCATATCCATCATAGTTCATGACTGACAATCTAGAGG	117.667	75	6.96518	6.10305	hsa-miR-6758-5p	hsa-miR-4768-3p	hsa-miR-548n	hsa-miR-4739	hsa-miR-6089
hsa_circRNA_100664	0.00234977	0.0898922	2.04688	up	ASCRP3007930	hsa_circ_0005741	circBase	chr10	-	103384501	103436193	exonic	NM_022039	FBXW4	GACCTCAACAGGATGACCAGTGTCCCAGTGAAGGAACGAGTGAAGGTGTCTCAGAACTGG	874	551.667	9.96201	8.92858	hsa-miR-339-5p	hsa-miR-660-3p	hsa-miR-217	hsa-miR-1298-3p	hsa-miR-15b-3p
hsa_circRNA_053955	0.00102726	0.065872	2.18362	up	ASCRP3007942	hsa_circ_0053955	circBase	chr2	+	36623756	36726490	exonic	NM_016441	CRIM1	GACCTGTCAGTGCATAAACAATGAGAACTGGACTGATGACCAACTGCTTGGTTTTAAACC	717.5	421	9.67034	8.54362	hsa-miR-383-3p	hsa-miR-6757-3p	hsa-miR-143-5p	hsa-miR-1910-5p	hsa-miR-146b-5p
hsa_circRNA_100667	0.0019575	0.0836815	1.98704	up	ASCRP3007962	hsa_circ_0000255	circBase	chr10	-	103432671	103436193	exonic	NM_022039	FBXW4	GACGGCCAAGGATGACCAGTGTCCCAGTGAAGGAACGAGTGAAGGTGTCTCAGAACTGGA	782.5	505	9.7971	8.80648	hsa-miR-660-3p	hsa-miR-217	hsa-miR-1298-3p	hsa-miR-15b-3p	hsa-miR-571
hsa_circRNA_400944	0.0141726	0.164808	1.64312	up	ASCRP3007998		25242744	chr12	-	46622935	46623422	exonic	NM_030674	SLC38A1	GACTCGCCTTTGCCCTGGCAAACACTGGAATCCTACTTTTTCTCAAGTTTATTTCTGATC	423.167	329.333	8.92096	8.20452	hsa-miR-6864-3p	hsa-miR-5006-5p	hsa-miR-377-5p	hsa-miR-4521	hsa-miR-5588-3p
hsa_circRNA_103512	0.000130446	0.0438727	3.57613	up	ASCRP3008045	hsa_circ_0001361	circBase	chr3	+	171830241	171851336	exonic	NM_022763	FNDC3B	GACTTTCACAATAAGAGCAGAGGATGGAACACTTCAGTGCATTCAAGGAAGCCAGTTGAG	1165	427	10.4068	8.56843	hsa-miR-93-3p	hsa-miR-525-5p	hsa-miR-1296-3p	hsa-miR-370-3p	hsa-miR-520a-5p
hsa_circRNA_101319	0.00763751	0.123074	1.81676	up	ASCRP3008101	hsa_circ_0000524	circBase	chr14	-	23378691	23380612	exonic	NM_018107	RBM23	GAGACAAGCAAATCTGACAGGATGGCATCTGATGACTTTGACATAGTGATTGAGGCCATG	447.5	316.167	9.00495	8.14359	hsa-miR-138-5p	hsa-miR-135a-3p	hsa-miR-338-3p	hsa-miR-135b-5p	hsa-miR-135a-5p
hsa_circRNA_001386	0.00861305	0.130373	1.5724	up	ASCRP3008126	hsa_circ_0001386	circBase	chr4	-	1219147	1235307	exonic	NM_001012614	CTBP1	GAGACCTTGGGCATCATCGGACTTGTAAGACTTTGACCCCGACGCAGGCTTCAGTGATTG	356.5	280.667	8.63524	7.98227	hsa-miR-3648	hsa-miR-5003-3p	hsa-miR-1909-3p	hsa-miR-378a-3p	hsa-miR-378c
hsa_circRNA_080285	0.00922881	0.134383	1.55887	up	ASCRP3008143	hsa_circ_0080285	circBase	chr7	-	56150970	56151408	exonic	NM_006213	PHKG1	GAGAGAGGCTGCGAGGATGAAGAGAGGGGAGCTCTTTGACTACCTCACTGAGAAGGTCAC	115	85.3333	6.92904	6.28854	hsa-miR-4761-5p	hsa-miR-766-3p	hsa-miR-1206	hsa-miR-8065	hsa-miR-4449
hsa_circRNA_103176	0.0380585	0.250732	1.56732	up	ASCRP3008153	hsa_circ_0062545	circBase	chr22	-	24002051	24026054	exonic	NR_024448	GUSBP11	GAGAGCTCATCTGGAATTTTGCCGATTTCATGACTAACCAGTGACCTGCTGAAGCTCACA	1132	974	10.3917	9.74344	hsa-miR-509-5p	hsa-miR-134-5p	hsa-miR-181b-3p	hsa-miR-194-3p	hsa-miR-887-5p
hsa_circRNA_405134	0.00355886	0.0998728	1.92418	up	ASCRP3008167		25070500	chr13	-	38624905	38635590	sense overlapping	NR_047500	LINC00571	GAGAGTGAAGGGATGACAGAAACTTCATCTGCATTGGCTTCGGCAAAGCAGAAATTTATT	49.6667	27.6667	5.64062	4.69638	hsa-miR-3145-3p	hsa-miR-548n	hsa-miR-1277-5p	hsa-miR-3143	hsa-miR-3121-3p
hsa_circRNA_101528	0.00163279	0.0780923	2.96199	up	ASCRP3008168	hsa_circ_0035436	circBase	chr15	+	57753877	57754090	exonic	NM_032866	CGNL1	GAGAGTGTGGAAGAAGCAACCAAGGAGCTCTTACAGGCAAAACAGGATCTTCAAGATCTG	219.667	90.5	7.91107	6.3445	hsa-miR-182-5p	hsa-miR-103a-2-5p	hsa-miR-512-5p	hsa-miR-329-5p	hsa-miR-877-3p
hsa_circRNA_104421	0.000366409	0.0479036	2.47126	up	ASCRP3008175	hsa_circ_0004365	circBase	chr7	-	80418621	80440017	exonic	NM_006379	SEMA3C	GAGATACCATGTCCTGTTTCTCGGAACAGGACCAAGTTTTCATGATTGACTCCAAGTGTG	92.8333	42.1667	6.61284	5.30759	hsa-miR-1298-3p	hsa-miR-197-5p	hsa-miR-203a-5p	hsa-miR-452-3p	hsa-miR-503-5p
hsa_circRNA_104367	0.0383931	0.251772	1.53114	up	ASCRP3008195	hsa_circ_0080170	circBase	chr7	-	47451324	47467974	exonic	NM_022748	TNS3	GAGATGTCATGGGCGGGAAAGGACGCATAGGAGTGGTCATATCATCCTACATGCATTTCA	93.5	67.5	6.58824	5.97363	hsa-miR-193b-5p	hsa-miR-370-3p	hsa-miR-299-3p	hsa-miR-329-5p	hsa-miR-128-2-5p
hsa_circRNA_103747	0.000889541	0.0623884	1.94789	up	ASCRP3008205	hsa_circ_0001449	circBase	chr4	+	148860975	148876525	exonic	NM_024605	ARHGAP10	GAGATTTCATTGTTCCAGCCAGTATAAATGACCAAGGATTGTACAGAGTTGTGGGGGTGA	318.333	197.5	8.46676	7.50484	hsa-miR-518c-5p	hsa-miR-326	hsa-miR-145-3p	hsa-miR-7-5p	hsa-miR-330-5p
hsa_circRNA_102204	0.00551387	0.111784	1.56642	up	ASCRP3008230	hsa_circ_0005320	circBase	chr17	+	75398140	75398785	exonic	NM_006640	SEPT9	GAGCCAGGAGGCCTTGAAAAGATCTTTTGAGGTCGAGGAGGTCGAGACACCCAACTCCAC	77	55.6667	6.30448	5.65701	hsa-miR-762	hsa-miR-185-3p	hsa-miR-608	hsa-miR-637	hsa-miR-635
hsa_circRNA_100509	0.00119872	0.0692786	2.3755	up	ASCRP3008231	hsa_circ_0017286	circBase	chr1	-	246021797	246027188	exonic	NM_022743	SMYD3	GAGCCATACAGGATGCTGATATGCTAACTGGTGATGAGCAAGTATGGAAGGAAGTTCAAG	238.833	120.167	8.03009	6.78186	hsa-miR-516b-3p	hsa-miR-516a-3p	hsa-miR-671-5p	hsa-miR-425-3p	hsa-miR-584-5p
hsa_circRNA_101017	0.00213969	0.0857532	1.77617	up	ASCRP3008248	hsa_circ_0025506	circBase	chr12	+	13061176	13062105	exonic	NM_003979	GPRC5A	GAGCTATGGTGTGGAGAACAGAGCCTACTCTCAAGAGGAAATCACTCAAGGTCCAGAATG	93.3333	58.8333	6.60537	5.7766	hsa-miR-214-3p	hsa-miR-583	hsa-miR-423-5p	hsa-miR-761	hsa-miR-219a-1-3p
hsa_circRNA_103093	0.0147365	0.167038	1.5471	up	ASCRP3008252	hsa_circ_0060937	circBase	chr20	-	52779255	52782372	exonic	NM_000782	CYP24A1	GAGCTCCAGCTGGCTGCGGTGGAAACGGTATCTGCCTCGTGTTGTATGAGAAGAGATTTG	138.167	106.167	7.2269	6.59734	hsa-let-7f-1-3p	hsa-miR-1301-3p	hsa-miR-15a-5p	hsa-miR-224-3p	hsa-miR-522-3p
hsa_circRNA_001869	0.000574542	0.0544844	2.12944	up	ASCRP3008271	hsa_circ_0001869	circBase	chr9	-	88920106	88924932	exonic	NM_024617	ZCCHC6	GAGCTGGATTATCAAGGAAAAGCCCTTCATAACACAAGGCTTTTATCTGCTTATTCCGCC	168.5	93	7.51297	6.4225	hsa-miR-3136-3p	hsa-miR-551b-5p	hsa-miR-6780a-3p	hsa-miR-3646	hsa-miR-34b-5p
hsa_circRNA_104180	0.000455405	0.0511261	2.29563	up	ASCRP3008300	hsa_circ_0008536	circBase	chr6	+	125366356	125379252	exonic	NM_152553	RNF217	GAGGAATGCCCAGAAGTGTCCAAAGTGCAAGGTACAACTTGGCCAAGTAGAAATCAAATG	203.167	107.667	7.79845	6.59955	hsa-miR-520d-3p	hsa-miR-373-3p	hsa-miR-302d-3p	hsa-miR-92a-2-5p	hsa-miR-302c-3p
hsa_circRNA_060985	0.013121	0.159729	1.7578	up	ASCRP3008316	hsa_circ_0060985	circBase	chr20	+	56993266	57016139	exonic	NM_004738	VAPB	GAGGAGAACAAGCAGTTCAAGGTCCCTTCACCGATGTTGTCACCACCAACCTAAAGCTTG	260.333	180.833	8.16121	7.34744	hsa-miR-6877-3p	hsa-miR-587	hsa-miR-5087	hsa-miR-146a-3p	hsa-miR-412-3p
hsa_circRNA_101196	0.00379932	0.101494	1.50063	up	ASCRP3008327	hsa_circ_0007552	circBase	chr12	-	123983090	123984083	exonic	NM_178314	RILPL1	GAGGAGGAGCCTGAGGCATGTCAGAGCGGGAGCGACAGGTGATGAAGAAGCTGAAGGAGG	93.5	71.6667	6.62507	6.0395	hsa-miR-331-3p	hsa-miR-187-3p	hsa-miR-339-5p	hsa-miR-346	hsa-miR-766-3p
hsa_circRNA_101166	0.001831	0.0813739	2.16067	up	ASCRP3008336	hsa_circ_0003677	circBase	chr12	+	117365827	117402659	exonic	NM_012174	FBXW8	GAGGATAAACAGCTCGTTGGCAGTAGCAGCTTATGAGGATGAATGAAATGAATGATGTGC	254.333	145	8.14681	7.03533	hsa-miR-145-5p	hsa-miR-499a-3p	hsa-miR-484	hsa-miR-212-5p	hsa-miR-192-3p
hsa_circRNA_002415	9.4278e-05	0.0397277	4.81163	up	ASCRP3008340	hsa_circ_0002415	circBase	chrX	-	10535041	10535643	exonic	NM_033289	MID1	GAGGATGAGAAGATAGCTGATCAGCTTCCTTGGGTTTTGCTGATGACACAAGAGAGCTTT	282.167	72.6667	8.28926	6.02273	hsa-miR-6721-5p	hsa-miR-6879-5p	hsa-miR-4436b-3p	hsa-miR-612	hsa-miR-4632-5p
hsa_circRNA_100937	0.000110025	0.040219	1.85119	up	ASCRP3008394	hsa_circ_0004214	circBase	chr11	+	94532555	94533477	exonic	NM_130847	AMOTL1	GAGTATGGGGTAACGAGTTGAAGATCCTCTTTGTAACTTCCACTCCCCAAACTTCCTGAG	693.833	480.5	9.62424	8.73579	hsa-miR-762	hsa-miR-193a-5p	hsa-miR-342-5p	hsa-miR-510-5p	hsa-miR-382-5p
hsa_circRNA_001068	0.00429115	0.103557	2.24414	up	ASCRP3008400	hsa_circ_0001068	circBase	chr2	+	135010665	135012215	exonic	ENST00000468758	MGAT5	GAGTCATGACAGCTTATGGCAATGGGAAAACAGTAAGAGGCAGACCAACAGTGATCCAGG	367.667	202.333	8.67144	7.50528	hsa-miR-4686	hsa-miR-891b	hsa-miR-3692-5p	hsa-miR-199b-5p	hsa-miR-4659a-3p
hsa_circRNA_407009	0.0044009	0.104114	1.51614	up	ASCRP3008402		25070500	chr7	+	129297185	129367205	exonic	NM_005011	NRF1	GAGTCCAAGATGCTAATGAACTTCATGGAGGAACACGGAGTGACCCAAACCGAACATATG	99.3333	73.5	6.67633	6.07592	hsa-miR-661	hsa-miR-3157-5p	hsa-miR-744-3p	hsa-miR-6742-3p	hsa-miR-5047
hsa_circRNA_103113	0.0231922	0.200084	1.68364	up	ASCRP3008451	hsa_circ_0005238	circBase	chr21	+	17205666	17214859	exonic	NM_013396	USP25	GATAAAAGTCCTGAAACAGTTTTGCAGTCGAGGAGTTTAATAAAGAAACTGGGCAGCCCC	204.667	147	7.80092	7.04934	hsa-miR-26a-2-3p	hsa-miR-208a-5p	hsa-miR-539-5p	hsa-miR-612	hsa-miR-301a-5p
hsa_circRNA_003261	0.0189134	0.185775	1.67335	up	ASCRP3008459	hsa_circ_0003261	circBase	chr7	+	72361165	72361649	exonic	NM_172020	POM121	GATAACGGGAGGTGAATTTCCATGTCAACATAGTCCAGGGGCCAGTGTCATTCAAAGATG	601.333	465	9.43225	8.68951	hsa-miR-4715-3p	hsa-miR-5584-5p	hsa-miR-660-3p	hsa-miR-6501-5p	hsa-miR-744-3p
hsa_circRNA_101688	0.0337486	0.239567	1.67389	up	ASCRP3008518	hsa_circ_0005466	circBase	chr16	+	2607703	2616454	exonic	NM_002613	PDPK1	GATCACAGATTTTGGAACAGCAAAAGTCTTATCCCCAGAGAGCAAACAAGTATGACGCCG	443.833	345.667	8.97838	8.23517	hsa-miR-485-5p	hsa-miR-206	hsa-miR-514a-5p	hsa-miR-25-5p	hsa-miR-103a-2-5p
hsa_circRNA_102007	0.0209079	0.191658	1.69238	up	ASCRP3008536	hsa_circ_0007716	circBase	chr17	+	25630392	25636298	exonic	NM_015626	WSB1	GATCCACATAATGGAGACATTCTGATGGAATTTGGTCTCTTGCATGGCACCAAGAATGTT	177.333	126	7.59369	6.83464	hsa-miR-519d-5p	hsa-miR-186-3p	hsa-miR-335-3p	hsa-miR-185-5p	hsa-miR-182-5p
hsa_circRNA_405421	0.000143144	0.0448274	1.91848	up	ASCRP3008557		25070500	chr15	+	94841429	94858866	exonic	NM_018349	MCTP2	GATCGCTGTGGAGTCATTGCAGTTTTCAGTAGAGGTGTACTTCTGAGAAGTGGCTTCTTG	168.667	101.667	7.51191	6.57195	hsa-miR-892b	hsa-miR-4778-3p	hsa-miR-4676-3p	hsa-miR-4494	hsa-miR-4768-3p
hsa_circRNA_103629	0.00895642	0.133065	1.5719	up	ASCRP3008599	hsa_circ_0005991	circBase	chr4	-	41015599	41016415	exonic	NM_004307	APBB2	GATGAAACAGCTGACTCAGGTGTTGACACCTTGGCAGTGTTTATGGCCAGCAGCGGAACT	58.8333	39	5.85272	5.20021	hsa-miR-30b-3p	hsa-miR-329-5p	hsa-miR-762	hsa-miR-422a	hsa-miR-378a-3p
hsa_circRNA_104201	0.000514407	0.0526918	1.74455	up	ASCRP3008608	hsa_circ_0006835	circBase	chr6	-	138794442	138817508	exonic	NM_020464	NHSL1	GATGAAGATGAAGAAACAGATCAAAAGCGGTTTCCAACCTAGATGAGGAAAGCCGATGGA	80.8333	50.8333	6.35204	5.54918	hsa-miR-34c-5p	hsa-miR-377-5p	hsa-miR-670-5p	hsa-miR-449b-5p	hsa-miR-449a
hsa_circRNA_102876	0.0422459	0.263147	2.15742	up	ASCRP3008612	hsa_circ_0002024	circBase	chr2	+	191523883	191537878	exonic	NM_005966	NAB1	GATGAATTATCCCCAAAGAGAATTAAAGTGGAGGTTAAACCCATCCAGAGTAATGGCTGC	295.333	172.833	8.35897	7.24966	hsa-miR-450a-2-3p	hsa-miR-150-5p	hsa-miR-130b-5p	hsa-miR-497-5p	hsa-miR-501-5p
hsa_circRNA_102158	0.0312146	0.229872	1.69347	up	ASCRP3008643	hsa_circ_0008438	circBase	chr17	+	60629662	60631116	exonic	NM_006852	TLK2	GATGATTTATTAAGAGCTCAGCAAAACAGTCCCTCATCTACGGGATCTGGCAACACAGAG	336.667	249	8.57623	7.81625	hsa-miR-26a-2-3p	hsa-miR-26a-1-3p	hsa-miR-452-5p	hsa-miR-887-5p	hsa-miR-744-3p
hsa_circRNA_003380	0.00882314	0.131558	1.51201	up	ASCRP3008677	hsa_circ_0003380	circBase	chr8	+	106431371	106456609	exonic	NM_012082	ZFPM2	GATGGACCAGGGCCGCTTGAAGATGCCATTGAAGATGAGGAAGAAGAATGTCCATCAGAG	101.167	76.1667	6.73214	6.13567	hsa-miR-6888-3p	hsa-miR-3688-3p	hsa-miR-3978	hsa-miR-6876-3p	hsa-miR-4436b-5p
hsa_circRNA_103716	0.00127055	0.0712882	1.89915	up	ASCRP3008703	hsa_circ_0006935	circBase	chr4	-	108603170	108622441	exonic	NM_005443	PAPSS1	GATGTAAATGACTGTGTCCAGCAAGTTGTGGAACTTCTACAGGAACGGGGAATGCAGAGA	620.833	410.167	9.44236	8.51701	hsa-miR-769-5p	hsa-miR-574-5p	hsa-miR-499a-3p	hsa-miR-520a-5p	hsa-miR-338-3p
hsa_circRNA_101393	0.00190887	0.0826524	1.90682	up	ASCRP3008717	hsa_circ_0003848	circBase	chr14	+	73614502	73614814	exonic	NM_000021	PSEN1	GATGTCTGAGGACAACCACCTGAGCAATACTGTACGTAGCCAGACCTAATCTGGGAGCCT	231.5	148.333	8.0007	7.06953	hsa-miR-452-5p	hsa-miR-616-3p	hsa-miR-429	hsa-miR-597-3p	hsa-miR-494-5p
hsa_circRNA_103400	0.00396902	0.101498	1.61551	up	ASCRP3008741	hsa_circ_0066336	circBase	chr3	+	58104598	58112489	exonic	NM_001457	FLNB	GATTACGATGTTAATATCACATATGGAGGAGCCCACATCCCCGGGCAACATGCAGGTTCT	406.167	321.167	8.85948	8.1675	hsa-miR-370-5p	hsa-miR-433-5p	hsa-miR-769-3p	hsa-miR-638	hsa-miR-660-3p
hsa_circRNA_100697	0.0079207	0.124976	1.57737	up	ASCRP3008749	hsa_circ_0020246	circBase	chr10	-	123600596	123683844	exonic	NM_007041	ATE1	GATTATTCGTTTTTGTCTTTGGGCGTCTACTCTGCACTACGGCATGTGGGCACATTCCAT	200.667	152.667	7.78076	7.12324	hsa-miR-518a-5p	hsa-miR-527	hsa-miR-134-5p	hsa-miR-888-5p	hsa-miR-616-5p
hsa_circRNA_100990	0.00358104	0.0998728	1.57415	up	ASCRP3008779	hsa_circ_0002984	circBase	chr11	-	128963515	128994789	exonic	NM_001142685	ARHGAP32	GATTGCTTGTCAGGCAAGAGGCGCAGATGTTCCAGAGATTCCTGGAGATCTTACTCTTAA	85	58.6667	6.45435	5.79977	hsa-miR-335-3p	hsa-miR-181d-5p	hsa-miR-22-5p	hsa-let-7e-5p	hsa-miR-181c-5p
hsa_circRNA_007149	0.00601186	0.113905	1.65477	up	ASCRP3008783	hsa_circ_0007149	circBase	chr4	-	1221986	1235307	exonic	NM_001012614	CTBP1	GATTGGCAGTGGTTTTGACAACATCGACATCAAGTCGGCCGGGGATTTAGTAAGACTTTG	235.167	172.5	8.01241	7.28578	hsa-miR-5003-3p	hsa-miR-1909-3p	hsa-miR-6722-3p	hsa-miR-3648	hsa-miR-4512
hsa_circRNA_103770	0.000900663	0.0624955	2.98192	up	ASCRP3008820	hsa_circ_0002840	circBase	chr4	+	183245098	183245405	exonic	uc003ivd.1	TENM3	GATTTGGTTCACAGAGAAGCAGACGAGTTCACTAGACAAGAGAGGCCAATGAGACTTGAA	389.667	165.5	8.79963	7.22339	hsa-miR-632	hsa-miR-766-5p	hsa-miR-658	hsa-miR-15b-3p	hsa-miR-370-3p
hsa_circRNA_004844	0.000204073	0.0458262	1.69306	up	ASCRP3008832	hsa_circ_0004844	circBase	chrX	-	2871183	2876476	exonic	NM_000047	ARSE	GCAAAAATACTGAAAGAGAAAGGCTATGCCACTGGACTCATTGTTTGTGTTTCAGGAGCT	178.167	124.333	7.6003	6.84067	hsa-miR-92a-1-5p	hsa-miR-4476	hsa-miR-3185	hsa-miR-3180-5p	hsa-miR-6501-5p
hsa_circRNA_104988	0.0497132	0.281356	1.62583	up	ASCRP3008858	hsa_circ_0007108	circBase	chrX	+	24190831	24197887	exonic	NM_003410	ZFX	GCAACTGTGAGGACTACCTTATGATTTCCTGAGCTGTGACTGATGAGAATTAAAGGCCAT	675.833	513.667	9.53994	8.83877	hsa-miR-1298-3p	hsa-miR-642a-3p	hsa-miR-452-5p	hsa-miR-654-3p	hsa-miR-204-5p
hsa_circRNA_007148	0.0161163	0.173064	2.58554	up	ASCRP3008860	hsa_circ_0007148	circBase	chr3	+	171851260	171969331	exonic	NM_022763	FNDC3B	GCAAGAAGCAGCCCAAAGTCGAATGATTCAGACTTGCAAGGTTATTCTCGTTCAAGTTAA	816.333	414	9.87051	8.50004	hsa-miR-6785-5p	hsa-miR-1275	hsa-miR-490-3p	hsa-miR-1229-5p	hsa-miR-6088
hsa_circRNA_105049	0.00720004	0.120796	1.93869	up	ASCRP3008864	hsa_circ_0001953	circBase	chrY	+	2821949	2829687	exonic	NM_003411	ZFY	GCAAGATAATGACAAAGCCAGCTGTGAGGACTACCTAATGATTTCGTGAGCTGTGACTAA	715.167	465.333	9.65059	8.69551	hsa-miR-767-5p	hsa-miR-1298-3p	hsa-miR-132-3p	hsa-miR-885-5p	hsa-miR-196a-5p
hsa_circRNA_104597	0.00370563	0.100201	1.75762	up	ASCRP3008865	hsa_circ_0084021	circBase	chr8	+	38801306	38803739	exonic	NM_021623	PLEKHA2	GCAAGATCACCGTGAGCATAGCTACCCCAAAACAGAAACCAAAAACTCCATTTTGCTTTG	149.667	99.6667	7.35014	6.53651	hsa-miR-659-3p	hsa-miR-548d-5p	hsa-miR-548c-5p	hsa-miR-651-3p	hsa-miR-548a-5p
hsa_circRNA_104326	0.00374058	0.10054	2.00051	up	ASCRP3008913	hsa_circ_0079557	circBase	chr7	-	22306582	22357656	exonic	NM_012294	RAPGEF5	GCAGAGAGAGCTAGCAGCTGTTATTGCTTTGAAAGCAAGGAAGTCTGACTCTATCAAGAA	122.167	70.3333	7.00991	6.00954	hsa-miR-30b-3p	hsa-miR-153-5p	hsa-miR-582-3p	hsa-miR-202-5p	hsa-miR-570-3p
hsa_circRNA_007803	0.0137618	0.162761	1.59131	up	ASCRP3008953	hsa_circ_0007803	circBase	chr1	-	9991948	9995685	exonic	NM_032368	LZIC	GCAGGTGCTATACTCAGCCAGTTTGAGAAAGTCTCTACAGACCTTGAGAGGAACTTGATA	193.833	143.667	7.70294	7.03273	hsa-miR-6504-5p	hsa-miR-3064-5p	hsa-miR-452-3p	hsa-miR-4658	hsa-miR-4436b-5p
hsa_circRNA_101550	0.00195408	0.0836815	3.44869	up	ASCRP3008978	hsa_circ_0035796	circBase	chr15	-	63988322	64008672	exonic	NM_003922	HERC1	GCATCACTATCAGATATCAGAAAACCAGGACTCTGCAGATGTTGATCCTCAGGAGCATTC	665.5	245	9.56673	7.78068	hsa-miR-877-3p	hsa-miR-130b-5p	hsa-miR-18a-3p	hsa-miR-26b-3p	hsa-miR-33b-3p
hsa_circRNA_101172	0.000692298	0.0568838	1.65522	up	ASCRP3009010	hsa_circ_0000446	circBase	chr12	-	118619175	118619412	exonic	NM_016281	TAOK3	GCCAAGAAGCAAGTGGCTATCATAGAAAAGGAGGTTACACGACAGATCCATGAGCATGAG	75	49.1667	6.28015	5.55313	hsa-miR-636	hsa-miR-766-3p	hsa-miR-103a-2-5p	hsa-miR-22-5p	hsa-miR-100-3p
hsa_circRNA_101208	0.00108514	0.0670297	1.7453	up	ASCRP3009027	hsa_circ_0000462	circBase	chr12	-	129299319	129299615	exonic	NM_145648	SLC15A4	GCCAGAGTAATGGGTTAAAGATCGAGGTCCGGAAGCCACTAGGAGATTTTTTAATTGGTT	265.833	186.833	8.21003	7.40656	hsa-miR-638	hsa-miR-34b-5p	hsa-miR-449c-5p	hsa-miR-330-3p	hsa-miR-95-5p
hsa_circRNA_101983	0.0129879	0.159305	1.51582	up	ASCRP3009040	hsa_circ_0005603	circBase	chr17	+	11958205	12016677	exonic	NM_003010	MAP2K4	GCCATACATGGCAGTAAACGCAAAGCACTGAAGTTGAATTTTGCAAATCCACCTTTCAAA	332.333	271.5	8.53929	7.93919	hsa-miR-382-5p	hsa-miR-140-5p	hsa-miR-329-5p	hsa-miR-499a-5p	hsa-miR-27b-3p
hsa_circRNA_101521	0.00226953	0.0882159	1.83468	up	ASCRP3009113	hsa_circ_0004951	circBase	chr15	-	50935536	50955243	exonic	NM_017672	TRPM7	GCCTGGATTTTAACTGGAGGAGTAAACACAGTCCCAGAAATCCTGGATAGAAAGCACTTT	107.167	69.8333	6.83221	5.95668	hsa-miR-145-5p	hsa-miR-561-3p	hsa-miR-675-3p	hsa-miR-496	hsa-miR-628-5p
hsa_circRNA_100040	0.00590352	0.113729	1.80415	up	ASCRP3009114	hsa_circ_0009594	circBase	chr1	-	8674619	8684439	exonic	NM_012102	RERE	GCCTGTAGGGACTGTGTGTATATCGAGAGTCGGAGGCCAAACACACCGTATTTCATCTGT	256.667	172.333	8.14319	7.29188	hsa-miR-571	hsa-miR-377-3p	hsa-miR-637	hsa-miR-661	hsa-miR-330-3p
hsa_circRNA_101671	0.0123867	0.155262	1.65177	up	ASCRP3009135	hsa_circ_0005838	circBase	chr16	-	396147	397106	exonic	NM_003502	AXIN1	GCGAAGGCAGAGAGTTCAGGACAGATTGATTCACTTTGGAGCTGTAAGTACTGATGTATT	181.333	132.833	7.62443	6.90042	hsa-miR-637	hsa-miR-646	hsa-miR-765	hsa-miR-376b-5p	hsa-miR-376c-5p
hsa_circRNA_103485	0.00116235	0.0680546	1.90331	up	ASCRP3009159	hsa_circ_0067621	circBase	chr3	-	142151502	142151735	exonic	NM_019001	XRN1	GCGTGGGAGGCGTTTTAGATTCCTGAATTTGACAACTTGTACCTGGATATGAATGGAATT	166.333	103.333	7.48505	6.55654	hsa-miR-151a-5p	hsa-miR-545-5p	hsa-miR-568	hsa-miR-151b	hsa-miR-449b-3p
hsa_circRNA_406910	0.00512805	0.108919	1.66242	up	ASCRP3009192		25070500	chr7	+	8043537	8110761	exonic	NM_138426	GLCCI1	GCTCAACAGAAGATTTGCTCTATGATCGTGATAAAGCGGACAAGGCAAAATCTCAGCAAG	81.3333	55.5	6.39432	5.66104	hsa-miR-8060	hsa-miR-4658	hsa-miR-6790-5p	hsa-miR-134-5p	hsa-miR-1294
hsa_circRNA_104709	0.0235786	0.201722	2.21653	up	ASCRP3009197	hsa_circ_0006646	circBase	chr8	-	141889569	141900868	exonic	NM_005607	PTK2	GCTCACCCACCAGAGGAGTGGAAAATATGACAGATACCTAGCATCTAGCAAAATAATGGC	1800.5	1200.83	11.1688	10.0205	hsa-miR-125a-3p	hsa-miR-134-5p	hsa-miR-301a-5p	hsa-miR-758-3p	hsa-miR-137
hsa_circRNA_104870	0.0251092	0.207563	1.56052	up	ASCRP3009215	hsa_circ_0008043	circBase	chr9	-	114332370	114348445	exonic	NM_012212	PTGR1	GCTCTGAAGGACTTGCTGAAATGGGTCTTAGAGAGTTGTGGAAAGTAAAAATGTAGCCCT	229.667	179.833	7.98176	7.33974	hsa-miR-208a-5p	hsa-miR-449c-5p	hsa-miR-637	hsa-miR-374a-3p	hsa-miR-205-3p
hsa_circRNA_405670	0.0238209	0.202802	1.57999	up	ASCRP3009225		25070500	chr18	-	22901971	22907412	exonic	ENST00000583005	ZNF521	GCTGAGCGATATCACAGAACACAAGATTAATCAATGTCAACTGACAGGTGTGGGACTTCT	85.3333	60	6.44267	5.78275	hsa-miR-2682-3p	hsa-miR-6830-3p	hsa-miR-877-3p	hsa-miR-650	hsa-miR-581
hsa_circRNA_104561	0.00360198	0.0998728	1.72515	up	ASCRP3009250	hsa_circ_0083429	circBase	chr8	+	17400826	17401224	exonic	NM_003046	SLC7A2	GCTGGAATCTCATTTTATCGTATGTGATAGGTCGCCTTCGTCAGACGTCAGAATGATTCC	125.333	83.1667	7.05082	6.2641	hsa-miR-874-5p	hsa-miR-602	hsa-miR-503-5p	hsa-miR-346	hsa-miR-450a-1-3p
hsa_circRNA_070733	1.43015e-05	0.0284139	4.60667	up	ASCRP3009253	hsa_circ_0070733	circBase	chr4	-	119237336	119259469	exonic	NM_003619	PRSS12	GCTGGACTGAGCTGAATACATACGTGGTTTGTCGACAATTGGGATTTAAGATCAGTACGA	412.5	111.5	8.87881	6.67508	hsa-miR-6882-3p	hsa-miR-24-3p	hsa-miR-5000-3p	hsa-miR-1324	hsa-miR-511-5p
hsa_circRNA_405539	0.00971143	0.139269	1.53392	up	ASCRP3009266		25070500	chr17	+	11958205	12016681	sense overlapping	NM_003010	MAP2K4	GCTGTAGGCCATACATGGCAGTAAGTAAACGCAAAGCACTGAAGTTGAATTTTGCAAATC	249.833	198	8.11481	7.49759	hsa-miR-4668-5p	hsa-miR-3145-3p	hsa-miR-3916	hsa-miR-1277-5p	hsa-miR-3662
hsa_circRNA_056281	0.00454243	0.105268	1.88344	up	ASCRP3009292	hsa_circ_0056281	circBase	chr2	+	120885263	120922486	exonic	NM_020909	EPB41L5	GCTTGCATCTCTAACTGAGAATCTAATTGATCACACAGTTGCACCTCAGCATTCCTCTGA	553.167	379.833	9.30493	8.39156	hsa-miR-892c-3p	hsa-miR-597-3p	hsa-miR-513c-5p	hsa-miR-181b-5p	hsa-miR-635
hsa_circRNA_001326	0.00519299	0.108955	1.81505	up	ASCRP3009316	hsa_circ_0001326	circBase	chr3	+	111632165	111639266	exonic	NM_145753	PHLDB2	GGAAAATAGCTGAACTGGAAAAGAACATTGTTGGTGAAAAGACCAAGGAGAGACAGCGTC	165.5	107.333	7.4878	6.62779	hsa-miR-4778-3p	hsa-miR-26b-3p	hsa-miR-5000-5p	hsa-miR-4677-5p	hsa-miR-6880-5p
hsa_circRNA_100700	0.000938347	0.0625534	1.85007	up	ASCRP3009360	hsa_circ_0020252	circBase	chr10	-	123658355	123673408	exonic	NM_007041	ATE1	GGAAGACTGAGGTGCCGACCTTTACAATTTCAGCCTTCAAAATCTCACAAGAAGGTTTTG	207.333	134	7.82883	6.94126	hsa-miR-875-3p	hsa-miR-134-5p	hsa-miR-888-5p	hsa-miR-616-5p	hsa-miR-450a-1-3p
hsa_circRNA_104703	0.00674252	0.117536	1.95552	up	ASCRP3009404	hsa_circ_0008305	circBase	chr8	-	141799572	141840625	exonic	NM_005607	PTK2	GGACACACGCCGTCTCTGTGTCAGAAAAGATGTTGGTTTAAAGCGATTTTTTCCTAAGAG	1028.67	690.833	10.2353	9.26774	hsa-miR-545-5p	hsa-miR-381-5p	hsa-miR-147a	hsa-miR-429	hsa-miR-200b-3p
hsa_circRNA_104704	0.0427253	0.265256	1.73886	up	ASCRP3009405	hsa_circ_0009071	circBase	chr8	-	141799572	141900868	exonic	NM_005607	PTK2	GGACACACGCCGTCTCTGTGTCAGAATATGACAGATACCTAGCATCTAGCAAAATAATGG	1122	887.667	10.3852	9.5871	hsa-miR-301a-5p	hsa-miR-545-5p	hsa-miR-182-5p	hsa-miR-200b-3p	hsa-miR-125a-3p
hsa_circRNA_104140	0.014576	0.166622	1.57805	up	ASCRP3009412	hsa_circ_0077096	circBase	chr6	+	76412360	76421132	exonic	NM_015571	SENP6	GGACAGTGGCATTTAAAGCCTACTATCTGTAAACATGCACACTGGTTTTTGGCTGTTGTT	97.8333	69.6667	6.65453	5.99639	hsa-miR-582-5p	hsa-miR-153-5p	hsa-miR-15a-3p	hsa-miR-376a-5p	hsa-miR-376a-2-5p
hsa_circRNA_100097	0.0127125	0.157775	1.76154	up	ASCRP3009420	hsa_circ_0009061	circBase	chr1	+	23356961	23377013	exonic	NM_015013	KDM1A	GGACCACAACAGACCCAGAAGGTTTTTCTTTTCATTAGAAACCGCACAGTAGAGTACAGA	464	340.667	9.04859	8.23175	hsa-miR-103a-2-5p	hsa-miR-875-3p	hsa-miR-92a-2-5p	hsa-miR-608	hsa-miR-518c-5p
hsa_circRNA_103340	0.0245363	0.205861	1.50761	up	ASCRP3009430	hsa_circ_0004692	circBase	chr3	-	47079155	47108608	exonic	NM_014159	SETD2	GGACCTGGGAACTCCAACATATGATGAAAACCCCATGAAGGAGGTATATCGAATTCCAAA	380.167	320.333	8.75929	8.16703	hsa-miR-328-5p	hsa-miR-222-3p	hsa-miR-612	hsa-miR-197-5p	hsa-miR-330-5p
hsa_circRNA_101903	0.0248798	0.207321	1.72835	up	ASCRP3009433	hsa_circ_0040823	circBase	chr16	+	88061088	88071617	exonic	NM_017869	BANP	GGACGGTCAGGTCACCTTTTCTATAAATTTGGCATCACAGAATCCGACTGGTACCGAATC	1038.67	811.833	10.2682	9.47879	hsa-miR-500a-3p	hsa-miR-604	hsa-miR-516b-5p	hsa-miR-557	hsa-miR-377-5p
hsa_circRNA_103110	0.000216034	0.0458262	2.70966	up	ASCRP3009450	hsa_circ_0004771	circBase	chr21	-	16386664	16415895	exonic	NM_003489	NRIP1	GGAGACAGACGGAAGTGTTTGGATTGTGAGCTATTTCAGAACTGTTCTCAGGACTCATTA	1138.83	551.5	10.3727	8.93461	hsa-miR-653-5p	hsa-miR-339-5p	hsa-miR-330-5p	hsa-miR-595	hsa-miR-629-3p
hsa_circRNA_101245	0.00554504	0.111948	1.6618	up	ASCRP3009451	hsa_circ_0000471	circBase	chr13	-	33091993	33101669	exonic	NM_033111	N4BP2L2	GGAGACAGAGAATTCTGCTTGGTCAGAATCGTGATGGCATTGTGTTCAGCACTGATGACT	227.167	164.333	7.9609	7.22815	hsa-miR-135a-5p	hsa-miR-218-1-3p	hsa-miR-135b-5p	hsa-miR-329-3p	hsa-miR-618
hsa_circRNA_002817	0.00243535	0.0910088	1.67787	up	ASCRP3009481	hsa_circ_0002817	circBase	chr8	-	119083026	119085016	intronic	ENST00000378204	EXT1	GGAGGGAACAGTTACACATAGCTTCCATTTGCACTAAAATCCCAACACACTTGTGAACAG	101.833	68.1667	6.72676	5.98013	hsa-miR-6831-5p	hsa-miR-26b-3p	hsa-miR-2052	hsa-miR-136-5p	hsa-miR-642b-5p
hsa_circRNA_102813	0.0256125	0.20941	1.67648	up	ASCRP3009523	hsa_circ_0007052	circBase	chr2	-	122363276	122363756	exonic	NM_015282	CLASP1	GGATGGACTTGCTACCTCTTGGGTGAACTCTAGCAATTACAAGAATGGACTGCTGAATTA	1560.33	1303.83	10.9109	10.1655	hsa-miR-1298-3p	hsa-miR-607	hsa-miR-767-5p	hsa-miR-98-5p	hsa-let-7d-5p
hsa_circRNA_070616	0.000799347	0.0601071	2.21507	up	ASCRP3009530	hsa_circ_0070616	circBase	chr4	-	108608194	108622441	exonic	NM_005443	PAPSS1	GGATGTCAAAGGACTCTACAAAAAAGCCCGGGCAGGAGAAATTAAAGGGAATGCAGAGAG	514	292.333	9.1905	8.04315	hsa-miR-4786-3p	hsa-miR-6841-3p	hsa-miR-642a-5p	hsa-miR-5704	hsa-miR-574-5p
hsa_circRNA_104547	0.000146614	0.0448706	2.15067	up	ASCRP3009538	hsa_circ_0001776	circBase	chr7	-	158552176	158557544	exonic	NM_020728	ESYT2	GGATTCAGCAAGGAACCTTCCGGGTGTTCTAAGGATACATTTTATTGAAGCTCAGGATCT	99.6667	51.5	6.70983	5.60504	hsa-miR-623	hsa-miR-597-3p	hsa-miR-525-3p	hsa-miR-524-3p	hsa-miR-511-5p
hsa_circRNA_031235	0.00698377	0.118892	1.73686	up	ASCRP3009553	hsa_circ_0031235	circBase	chr14	-	23371395	23380612	exonic	NM_018107	RBM23	GGCAAAACTGGCAGAAGATCTGACAGGATGGCATCTGATGACTTTGACATAGTGATTGAG	222.5	156.833	7.93964	7.14316	hsa-miR-3117-3p	hsa-miR-5088-5p	hsa-miR-3919	hsa-miR-138-5p	hsa-miR-7977
hsa_circRNA_102939	0.0194617	0.188	1.72664	up	ASCRP3009578	hsa_circ_0003273	circBase	chr2	-	230723487	230744844	exonic	NM_004238	TRIP12	GGCCAAATTAGCAATGAATGGTAGTGTCTAGAAAGGGTATGTCCCTTCAAGAGAGAGGTG	256.5	179.333	8.13819	7.35022	hsa-miR-627-3p	hsa-miR-514a-5p	hsa-miR-329-5p	hsa-miR-762	hsa-miR-298
hsa_circRNA_104052	0.00832316	0.128235	4.257	up	ASCRP3009579	hsa_circ_0008285	circBase	chr6	+	4891946	4892613	exonic	NM_004824	CDYL	GGCCACAGGCTTAGCTGTTAACGGGAAAGGTTGAAAGGATTGTTGACAAAAGGAAAAATA	3674	1324	12.2746	10.1848	hsa-miR-892a	hsa-miR-378a-5p	hsa-miR-887-5p	hsa-miR-22-5p	hsa-miR-328-3p
hsa_circRNA_104930	0.0117788	0.152221	1.5089	up	ASCRP3009636	hsa_circ_0002675	circBase	chr9	+	131271154	131277918	exonic	NM_001499	GLE1	GGCTGCGTCCGAATGTACGAACTGGTACACAGAATGAAAGGAACAGATGTTTTAGAAGAA	99	74.6667	6.7078	6.1143	hsa-miR-762	hsa-miR-659-3p	hsa-miR-448	hsa-miR-877-5p	hsa-miR-624-5p
hsa_circRNA_008359	0.00184269	0.0816239	2.2377	up	ASCRP3009637	hsa_circ_0008359	circBase	chr11	+	86778735	86802437	exonic	NM_022918	TMEM135	GGCTGCTCACAATTTATATGGCCAACTTGATTGCAGCAATTCTCCGGAAACGGAAATTAG	294	159	8.34094	7.17893	hsa-miR-1244	hsa-miR-3922-5p	hsa-miR-508-3p	hsa-miR-6868-5p	hsa-miR-4441
hsa_circRNA_103044	0.0179922	0.181895	1.61147	up	ASCRP3009662	hsa_circ_0004870	circBase	chr20	-	34302106	34313077	exonic	NM_004902	RBM39	GGGAACAACTGGTCGTCTTCAGTTAATGGCAAGACTTGCAGAGGAGAACCTATTGATAAT	374.167	295.667	8.73378	8.0454	hsa-miR-145-5p	hsa-miR-380-3p	hsa-miR-623	hsa-miR-188-5p	hsa-miR-96-5p
hsa_circRNA_029409	0.0136623	0.162236	1.52396	up	ASCRP3009665	hsa_circ_0029409	circBase	chr12	+	129410903	129469509	exonic	uc001uhy.1	GLT1D1	GGGAAGGGCGTGTTTTTAAATTAATAAAGTGTGTCACCATTAGCCATACGAGATTAACCA	188.833	147.667	7.68039	7.07256	hsa-miR-10b-3p	hsa-miR-6764-5p	hsa-miR-6756-5p	hsa-miR-6819-3p	hsa-miR-663a
hsa_circRNA_035435	0.00384325	0.101494	2.59441	up	ASCRP3009683	hsa_circ_0035435	circBase	chr15	+	57743697	57754090	exonic	NM_032866	CGNL1	GGGAGAGTGTGGAAGAAGCAACCAAGGCTTGTAATTCCACATCTGAAGTCAAAGATCTAT	146.667	67.5	7.31105	5.93564	hsa-miR-6875-3p	hsa-miR-6881-3p	hsa-miR-4287	hsa-miR-103a-2-5p	hsa-miR-30a-3p
hsa_circRNA_103124	0.0109276	0.146364	1.83667	up	ASCRP3009693	hsa_circ_0001187	circBase	chr21	+	37619814	37620866	exonic	NM_005128	DOPEY2	GGGATCCTCTTCCGTTTACTTTAAAACCACCAAACACAACCTCCAAGAGGGAAAACATTT	412.833	290.167	8.86873	7.99164	hsa-miR-369-5p	hsa-miR-548a-5p	hsa-miR-188-5p	hsa-miR-501-5p	hsa-miR-650
hsa_circRNA_104690	0.00283229	0.0930886	2.43594	up	ASCRP3009698	hsa_circ_0008934	circBase	chr8	-	131164981	131193126	exonic	NM_018482	ASAP1	GGGATTCTGACCATCTCACATGCCACATACAAAAATTGAGAAAGAGAAAAGAGAGCACGC	824.667	438.667	9.89468	8.61021	hsa-miR-627-3p	hsa-miR-526b-5p	hsa-miR-544a	hsa-miR-367-3p	hsa-miR-136-5p
hsa_circRNA_104689	0.000482043	0.0515174	2.52995	up	ASCRP3009699	hsa_circ_0001824	circBase	chr8	-	131164981	131181313	exonic	NM_018482	ASAP1	GGGATTCTGACCATCTCACATGCCACATTTCTTTCAAGATGGCTTGAAAACAGCTGATAA	782.333	399	9.80893	8.46982	hsa-miR-627-3p	hsa-miR-143-5p	hsa-miR-656-3p	hsa-miR-376a-5p	hsa-miR-222-5p
hsa_circRNA_006465	0.00276219	0.0930234	1.6602	up	ASCRP3009749	hsa_circ_0006465	circBase	chr10	+	46224309	46235694	exonic	NM_015262	FAM21C	GGGTGGAACTGATCCTTGAACCAAAGCTACTACAGTTTCTACAGGAATTCTCACAGCAAA	219.167	159	7.91256	7.18121	hsa-miR-6828-3p	hsa-miR-4436b-5p	hsa-miR-9-5p	hsa-miR-605-3p	hsa-miR-378i
hsa_circRNA_005062	0.00688571	0.118118	1.70195	up	ASCRP3009756	hsa_circ_0005062	circBase	chr9	+	710803	713464	exonic	NM_015158	KANK1	GGTAAAATCACAGGAAAAGCAGGTGATATTCTCAGTGGAGACCAGGACAAGGAACAGAAA	101.167	68.8333	6.73404	5.96685	hsa-miR-6129	hsa-miR-6127	hsa-miR-219a-1-3p	hsa-miR-3663-5p	hsa-miR-1237-3p
hsa_circRNA_100920	0.0203059	0.189515	1.92763	up	ASCRP3009767	hsa_circ_0023919	circBase	chr11	-	85707868	85714494	exonic	NM_007166	PICALM	GGTAGCAAGTACATGGGGAGGCCCCTAGCAGTCTTCTTGATGCTTTGGAACAACATTTAG	537.167	365.167	9.26741	8.32058	hsa-miR-636	hsa-miR-9-5p	hsa-miR-370-3p	hsa-miR-525-3p	hsa-miR-217
hsa_circRNA_053651	0.0178783	0.181423	1.50201	up	ASCRP3009779	hsa_circ_0053651	circBase	chr2	+	32678875	32824967	exonic	NM_016252	BIRC6	GGTCATAGCGTGCGATTCAATCCAAACCTTTATAATGATGGCAAGGAAATGGAAAGGTCA	137.333	108.333	7.20581	6.61892	hsa-miR-6860	hsa-miR-7107-3p	hsa-miR-3187-5p	hsa-miR-1244	hsa-miR-1285-3p
hsa_circRNA_024840	0.00053217	0.053295	1.70605	up	ASCRP3009805	hsa_circ_0024840	circBase	chr11	-	128932174	128936763	exonic	NM_001142685	ARHGAP32	GGTGGAGAGGCAAGCACGGATTCCAGGGAAAAAGTTGGATTGTTAAAAGAAGTTATGAAG	163.167	112.5	7.46804	6.69738	hsa-miR-186-3p	hsa-miR-223-3p	hsa-miR-4713-5p	hsa-miR-4433a-3p	hsa-miR-6510-3p
hsa_circRNA_101394	0.000356814	0.0471065	1.63652	up	ASCRP3009825	hsa_circ_0002564	circBase	chr14	+	73614502	73640415	exonic	NM_000021	PSEN1	GGTTCTGTATAAATACAGGTGCTATAAGACCTAATCTGGGAGCCTGCAAGTGACAACAGC	179	130.833	7.60229	6.89166	hsa-miR-670-3p	hsa-miR-452-5p	hsa-miR-616-3p	hsa-miR-429	hsa-miR-425-5p
hsa_circRNA_406400	0.00180713	0.0811159	1.96738	up	ASCRP3009827		25070500	chr3	-	178624189	178627494	intergenic			GGTTGACCAGAGGCATGGTTTGCATATCCATCATAGTTCATGACTGACAATCTAGAGGTT	124.5	74.3333	7.04538	6.06911	hsa-miR-6884-5p	hsa-miR-6086	hsa-miR-548n	hsa-miR-6798-5p	hsa-miR-148a-5p
hsa_circRNA_103017	0.000110458	0.040219	2.70017	up	ASCRP3009834	hsa_circ_0001136	circBase	chr20	+	30954186	30956926	exonic	NM_015338	ASXL1	GGTTGTTTTATAAACTGCCTGGCCGAATCAGCCTTTTCACGCTCAAGGTATTAGAAAACT	1592.67	804.667	10.9168	9.48378	hsa-miR-1-3p	hsa-miR-449c-5p	hsa-miR-206	hsa-miR-34b-5p	hsa-miR-122-5p
hsa_circRNA_403264	0.000160011	0.0458262	2.00242	up	ASCRP3009852		25242744	chr4	+	169812072	169819865	exonic	NM_016081	PALLD	GTAACTTTCACATGTAGAGTGGCTGGAAATCCAAAGCCAAAGAGGATTTCCAAAGAAGGC	99.6667	58	6.7041	5.70236	hsa-miR-26a-2-3p	hsa-miR-7161-3p	hsa-miR-4742-3p	hsa-miR-1179	hsa-miR-1287-3p
hsa_circRNA_100702	0.000320414	0.0458262	2.36232	up	ASCRP3009864	hsa_circ_0020255	circBase	chr10	-	123681863	123683844	exonic	NM_007041	ATE1	GTACAAACCTGTCATGAATCAAACATGTTGTCCTCAGTACACAATAAGGCATGTGGGCAC	286.833	146.667	8.31047	7.07026	hsa-miR-659-3p	hsa-miR-190a-5p	hsa-miR-423-3p	hsa-miR-769-3p	hsa-miR-1224-5p
hsa_circRNA_026358	0.00267385	0.0930234	2.722	up	ASCRP3009880	hsa_circ_0026358	circBase	chr12	+	52628938	52635420	exonic	NM_005556	KRT7	GTACCAGACCAAGGTGCGGTTTCTGGAGCAGCAGAACAAGCTGCTGGAGACCAAGTGGAC	256.5	112	8.10904	6.66437	hsa-miR-3065-3p	hsa-miR-766-3p	hsa-miR-6736-3p	hsa-miR-6843-3p	hsa-miR-4660
hsa_circRNA_026457	0.00166856	0.0782081	3.10776	up	ASCRP3009924	hsa_circ_0026457	circBase	chr12	-	52911373	52912944	exonic	NM_000424	KRT5	GTATCAGACCAAGGTGCGGTTCCTGGAGCAGCAGAACAAGGTTCTGGACACCAAGTGGAC	336.667	133	8.53273	6.89685	hsa-miR-7112-3p	hsa-miR-766-3p	hsa-miR-7162-3p	hsa-miR-377-5p	hsa-miR-4638-5p
hsa_circRNA_000556	0.0154683	0.170584	1.59641	up	ASCRP3009956	hsa_circ_0000442	circBase	chr12	-	116668237	116675510	sense overlapping	NM_015335	MED13L	GTATTTTAGATTGGTATCACAGTGCACCTGAAAAGCTGAACTCACGGGAATCAAATGGCG	345.5	261.5	8.56514	7.89031	hsa-miR-570-3p	hsa-miR-545-5p	hsa-miR-561-3p	hsa-miR-619-5p	hsa-miR-26b-5p
hsa_circRNA_405341	0.030672	0.227439	1.50717	up	ASCRP3009978		25070500	chr15	+	51204274	51226894	exonic	NM_007347	AP4E1	GTCACATATGGAAGAAGAAAAATTAATCCAGCAGGAACTGAGTAGTCTGAAAGCGACTGT	70.8333	50.5	6.16861	5.57677	hsa-miR-513b-5p	hsa-miR-4452	hsa-miR-627-3p	hsa-miR-4473	hsa-miR-208b-5p
hsa_circRNA_104609	0.0056369	0.112043	1.77968	up	ASCRP3009994	hsa_circ_0084162	circBase	chr8	+	42812236	42814457	exonic	NM_032410	HOOK3	GTCAGCAAAGGAAGAAATTGCTCAAAGATGCCATGAACTGGATATGCAGCTGATGAGTAA	131.5	87.3333	7.13918	6.30757	hsa-miR-22-5p	hsa-miR-505-3p	hsa-miR-628-5p	hsa-miR-513a-3p	hsa-miR-20b-3p
hsa_circRNA_103680	0.00427532	0.10336	1.7061	up	ASCRP3010038	hsa_circ_0003549	circBase	chr4	-	83793096	83796975	exonic	NM_014933	SEC31A	GTCCTGGAAAACCATGCCAGACTAATCTGGTAGCTTCTGGTGCTAATGAATCTGAAATCT	295.5	211.833	8.34966	7.57896	hsa-miR-586	hsa-miR-188-3p	hsa-miR-589-3p	hsa-miR-616-3p	hsa-miR-106a-3p
hsa_circRNA_104369	4.25691e-06	0.0284139	2.68518	up	ASCRP3010060	hsa_circ_0080183	circBase	chr7	-	47474879	47568745	exonic	NM_022748	TNS3	GTCGTCATTCACTGCAGGCCGGAAGAATTAACCTCGAGTCTGCACGCTTTTAAGAACAAG	162	68.6667	7.45048	6.02547	hsa-miR-197-3p	hsa-miR-212-5p	hsa-miR-196b-5p	hsa-miR-30e-3p	hsa-miR-146a-5p
hsa_circRNA_404641	0.00305944	0.0959785	1.63009	up	ASCRP3010085		25070500	chr1	+	203689676	203693116	exonic	NM_001684	ATP2B4	GTCTCTTCATTGGGATTGGAGAACTTCTGTGGGGCCAGGGCATCGCAGGCACAGATGTAG	112.167	78.5	6.89104	6.18609	hsa-miR-383-5p	hsa-miR-22-5p	hsa-miR-4709-3p	hsa-miR-3188	hsa-miR-4438
hsa_circRNA_104001	0.0276046	0.216178	1.64524	up	ASCRP3010113	hsa_circ_0001550	circBase	chr5	+	167915606	167921655	exonic	NM_002887	RARS	GTCTTCTAGTGAATGGAGTTCAACTACCTGCTCTGGGAGAGAATAAAAAGGAAGAAGAGA	138.833	98.6667	7.21916	6.50087	hsa-miR-501-5p	hsa-miR-181d-5p	hsa-miR-582-5p	hsa-miR-181b-5p	hsa-miR-30b-3p
hsa_circRNA_102677	0.00208743	0.0857532	2.31305	up	ASCRP3010189	hsa_circ_0002017	circBase	chr2	+	36623756	36623930	exonic	NM_016441	CRIM1	GTGCCTTTCAGCTTTAAAGAGAATTGAAGATGAGAACTGGACTGATGACCAACTGCTTGG	1430.83	855.5	10.7601	9.55026	hsa-miR-488-3p	hsa-miR-23b-3p	hsa-miR-23a-3p	hsa-miR-181d-5p	hsa-miR-890
hsa_circRNA_100546	0.0229994	0.198946	2.12457	up	ASCRP3010196	hsa_circ_0007292	circBase	chr10	+	7839009	7844817	exonic	NM_005174	ATP5C1	GTGCTGCAGCTCTTCACCAGGAGACTAAAGTCCATCAAAAACATCCAGAAAATTACCAAG	987	629.333	10.1947	9.10748	hsa-miR-103a-2-5p	hsa-miR-19b-2-5p	hsa-miR-335-3p	hsa-miR-153-5p	hsa-miR-376b-3p
hsa_circRNA_006543	0.00333411	0.0973908	1.72053	up	ASCRP3010202	hsa_circ_0006543	circBase	chr4	-	83791477	83803093	exonic	NM_016211	SEC31A	GTGGAAAAGATGCTAAGATTCTCTGCTCCAATCCAAACACAGGAGAGCAGGATGAAGTTA	242.833	173.333	8.07515	7.29229	hsa-miR-5581-3p	hsa-miR-612	hsa-miR-3187-5p	hsa-miR-4659a-5p	hsa-miR-4685-5p
hsa_circRNA_406930	0.00915416	0.134383	1.78202	up	ASCRP3010273		25070500	chr7	-	30590251	30614497	sense overlapping	NR_038889	LOC401320	GTGTAATCATCAGTAACCCTGTGTTCTATCCACAGGGTCCAGCCTGCAATAACTGAAGCC	183.333	123	7.65109	6.81757	hsa-miR-4656	hsa-miR-1273h-5p	hsa-miR-5787	hsa-miR-30b-3p	hsa-miR-4510
hsa_circRNA_102680	0.00414209	0.103101	2.16679	up	ASCRP3010294	hsa_circ_0002348	circBase	chr2	+	36623756	36706837	exonic	NM_016441	CRIM1	GTGTGCGAAGATGAGAACTGGACTGATGACCAACTGCTTGGTTTTAAACCATGCAATGAA	938.833	566.5	10.0761	8.9605	hsa-miR-383-3p	hsa-miR-146b-5p	hsa-miR-182-5p	hsa-miR-146a-5p	hsa-miR-181d-5p
hsa_circRNA_103796	0.00543895	0.111308	1.648	up	ASCRP3010306	hsa_circ_0003208	circBase	chr5	+	14297180	14316852	exonic	NM_007118	TRIO	GTGTGTTTTCCAGCAGGACGTTCAGCAGAACGTGTATGTAAATATAAACCGCATCATGTC	311.167	229	8.42585	7.70513	hsa-miR-1301-3p	hsa-miR-138-5p	hsa-miR-22-3p	hsa-miR-766-3p	hsa-miR-190a-5p
hsa_circRNA_405971	0.00709855	0.120238	1.505	up	ASCRP3010319		25070500	chr2	+	150325158	150342859	sense overlapping	NM_194317	LYPD6	GTGTTTCGATAAGAGACCAGATACTGCTACACTCAGCACACAATGGAAGTCACAGGAAAC	95.6667	72	6.64741	6.05765	hsa-miR-4739	hsa-miR-3192-5p	hsa-miR-6848-5p	hsa-miR-4656	hsa-miR-6779-5p
hsa_circRNA_103499	0.0367175	0.247096	1.67802	up	ASCRP3010354	hsa_circ_0001355	circBase	chr3	+	157839891	157841780	exonic	NM_016625	RSRC1	GTTCAGAGGTCTAGGTCAAAAAGCAGAACAAGAAGAAATGGGACGTCGGTCATCAGATAC	530.167	408.5	9.24028	8.49352	hsa-miR-516b-5p	hsa-miR-151a-5p	hsa-miR-769-5p	hsa-miR-505-5p	hsa-miR-567
hsa_circRNA_030050	0.0195036	0.188135	1.65185	up	ASCRP3010355	hsa_circ_0030050	circBase	chr13	-	41515056	41515506	exonic	NM_172373	ELF1	GTTCAGAGTATTAGGTACTATTACCAAAGGGGTATTCTGGCAAAAGTGGAAGGTCAGCGC	78.6667	56.6667	6.3292	5.60512	hsa-miR-29b-1-5p	hsa-miR-7161-3p	hsa-miR-6868-3p	hsa-miR-142-3p	hsa-miR-19b-2-5p
hsa_circRNA_100736	0.000205953	0.0458262	1.81934	up	ASCRP3010425	hsa_circ_0003379	circBase	chr11	-	1307231	1311639	exonic	NM_019009	TOLLIP	GTTGGCTATGTGCCCATCACAGGCAAAGTTGGCCAAGAATTACGGCATGACCCGCATGGA	110.5	69	6.85964	5.99623	hsa-miR-608	hsa-miR-138-5p	hsa-miR-874-3p	hsa-miR-516a-5p	hsa-miR-637
hsa_circRNA_405992	0.00322721	0.0964825	1.90429	up	ASCRP3010427		25070500	chr2	-	171879381	171902872	exonic	uc002ugq.2	TLK1	GTTGGCTTTAGGCAACAAGAATGGGTGAATCAGCAAAGGGAAGATATTGAAAGGCAAAGG	195.167	122.333	7.73418	6.80493	hsa-miR-4753-3p	hsa-miR-6844	hsa-miR-4748	hsa-miR-4251	hsa-miR-6788-5p
hsa_circRNA_008208	0.00253745	0.0910088	1.58293	up	ASCRP3010465	hsa_circ_0008208	circBase	chr2	-	144899448	144993304	exonic	NM_024659	GTDC1	GTTTCCTGATGTGAGCAGGTATCTCTGCATTAGCCAGATTGGACATATGTAAAGGGACAT	97.5	68.8333	6.68086	6.01826	hsa-miR-4502	hsa-miR-3189-3p	hsa-miR-3653-5p	hsa-miR-539-5p	hsa-miR-6871-5p
hsa_circRNA_004286	0.0127114	0.157775	1.52818	up	ASCRP3010481	hsa_circ_0004286	circBase	chr9	-	114886536	114919893	exonic	NM_022486	SUSD1	GTTTGCACAGAGAAAGGCACCTGGAGAGAAAGTACTTTAACATGCACAGGTTTAGACGTC	100.833	74.5	6.73096	6.11914	hsa-miR-182-5p	hsa-miR-942-5p	hsa-miR-1299	hsa-miR-7161-3p	hsa-miR-2116-3p
hsa_circRNA_005721	0.000856117	0.0613216	1.79426	up	ASCRP3010497	hsa_circ_0005721	circBase	chr14	-	20871535	20874559	exonic	NM_007110	TEP1	GTTTTCCAAGGTACATAGGGTTTCTCAGAGAAGAGCAGAGAAAGGGTCGTTGGTTTGATT	144	93	7.28278	6.43939	hsa-miR-6854-5p	hsa-miR-3155a	hsa-miR-3157-5p	hsa-miR-6766-5p	hsa-miR-6801-5p
hsa_circRNA_102105	0.0153662	0.170306	1.55226	up	ASCRP3010579	hsa_circ_0007591	circBase	chr17	+	45668082	45669911	exonic	NM_006310	NPEPPS	TAACCAAGTTCCAACAAAAGAATGCTGCCACAGGAATGGTGGACTCATCTTTGGTTAAAT	186.333	145.667	7.65762	7.02326	hsa-miR-34a-3p	hsa-miR-564	hsa-miR-761	hsa-miR-502-3p	hsa-miR-432-3p
hsa_circRNA_101163	0.00770523	0.123522	1.87729	up	ASCRP3010628	hsa_circ_0028587	circBase	chr12	-	116675272	116675510	exonic	NM_015335	MED13L	TAATACATCATGAACTGCAGGGCTGAACTCACGGGAATCAAATGGCGTAGGTACAATTTT	642.333	427	9.46997	8.56132	hsa-miR-762	hsa-miR-330-3p	hsa-miR-29b-1-5p	hsa-miR-450b-5p	hsa-miR-139-5p
hsa_circRNA_102895	0.0101259	0.14189	1.60283	up	ASCRP3010654	hsa_circ_0003218	circBase	chr2	+	203329531	203332412	exonic	NM_001204	BMPR2	TAATGTCAACTTTACTGAGAATTTTCCACCTCCTGACACAACACCACTCACTTCGCAGAA	1037.5	866	10.2687	9.58806	hsa-miR-15a-3p	hsa-miR-187-5p	hsa-miR-545-5p	hsa-miR-764	hsa-miR-553
hsa_circRNA_103436	0.0363318	0.246595	1.65868	up	ASCRP3010660	hsa_circ_0006884	circBase	chr3	+	119219541	119232566	exonic	NM_016589	TIMMDC1	TAATTGGAGCCTTGCTGGGTGAACAGCAGAGAATTTCAAAGGACCTTGCTAATATCTGTA	599	463.167	9.39034	8.66031	hsa-miR-363-3p	hsa-miR-32-5p	hsa-miR-501-3p	hsa-miR-600	hsa-miR-502-3p
hsa_circRNA_103774	0.0370135	0.247832	1.58697	up	ASCRP3010675	hsa_circ_0003461	circBase	chr4	+	184129105	184130178	exonic	NM_024949	WWC2	TACAAGATTAAGGAAACCACGCAGATAGAAGATCCAAGAAAACAATGGAGGGGGGAACAG	456.5	376	9.02284	8.35656	hsa-miR-136-5p	hsa-miR-146b-5p	hsa-let-7i-5p	hsa-miR-363-3p	hsa-miR-146a-5p
hsa_circRNA_007407	0.00281847	0.0930234	1.53158	up	ASCRP3010688	hsa_circ_0007407	circBase	chr20	+	18139727	18143589	exonic	NM_020536	CSRP2BP	TACAGAACCACCTGTCAGGACTTCAGAATCCTTGACCGATACCAGGAAAAAGACGTCTAC	77.5	57.5	6.3154	5.70038	hsa-miR-6782-5p	hsa-miR-6868-3p	hsa-miR-6838-5p	hsa-miR-627-3p	hsa-miR-4753-3p
hsa_circRNA_404650	0.0135374	0.161456	1.79335	up	ASCRP3010698		25070500	chr1	-	211952259	211961069	exonic	NM_014873	LPGAT1	TACAGGAAACCAACAGTCACACATGTACATTACAGGTTGTTGCTCAGATGATGTGGTTGA	128.333	83.5	7.09227	6.24961	hsa-miR-526b-5p	hsa-miR-4482-3p	hsa-miR-3692-5p	hsa-miR-4421	hsa-miR-520c-3p
hsa_circRNA_100919	0.0188423	0.185775	2.34172	up	ASCRP3010713	hsa_circ_0002513	circBase	chr11	-	85707868	85712201	exonic	NM_007166	PICALM	TACATCCTATGTCAACTGCTTCTCAGGTAGCAAGTACATGGGGAGGGCAACTACACTTTC	478	264	9.10956	7.88199	hsa-miR-636	hsa-miR-370-3p	hsa-miR-525-3p	hsa-miR-197-5p	hsa-miR-660-3p
hsa_circRNA_101128	0.00154151	0.0761635	2.24065	up	ASCRP3010719	hsa_circ_0000437	circBase	chr12	-	109046047	109048186	exonic	NM_014325	CORO1C	TACATGCCCAAGAGGGGACTTGATGTTAACAAATGTGAGATTGCCAGAAAAATATGCAGG	1772.33	1088.83	11.0789	9.91501	hsa-let-7c-5p	hsa-let-7b-5p	hsa-let-7a-5p	hsa-let-7f-5p	hsa-miR-502-5p
hsa_circRNA_103517	0.00825904	0.127982	3.51844	up	ASCRP3010760	hsa_circ_0067997	circBase	chr3	+	172013152	172028671	exonic	NM_022763	FNDC3B	TACCTTTTAGAGTGGGATGAGGTTTCTAATATTCAGGCAAGAGCAGTTGTGTTGTCCTGG	386.5	136	8.74217	6.92723	hsa-miR-134-3p	hsa-miR-576-5p	hsa-miR-493-5p	hsa-miR-127-5p	hsa-miR-196a-5p
hsa_circRNA_407254	0.0189039	0.185775	2.00897	up	ASCRP3010790		25070500	chr9	+	137313521	137326053	exonic	NM_002957	RXRA	TACTGCAAGCACAAGTACCCAGAGCAGCCGGGAAGCCGAACGACCCTGTCACCAACATTT	317	199.333	8.47181	7.46536	hsa-miR-4660	hsa-miR-3173-3p	hsa-miR-6717-5p	hsa-miR-6891-5p	hsa-miR-761
hsa_circRNA_007201	0.00760183	0.123074	1.98237	up	ASCRP3010905	hsa_circ_0007201	circBase	chr15	+	91030185	91035943	exonic	NM_003870	IQGAP1	TATAAAAGCTATATCAAAACCTGCTTGGATAACTTAGCCAGCAAGGGCAAGGGAAAGCTC	124.333	72.3333	7.0481	6.06088	hsa-miR-6876-3p	hsa-miR-30d-3p	hsa-miR-103a-2-5p	hsa-miR-4778-3p	hsa-miR-6830-3p
hsa_circRNA_100257	0.000688395	0.0568838	2.46784	up	ASCRP3010923	hsa_circ_0002454	circBase	chr1	+	65830317	65831879	exonic	NM_014787	DNAJC6	TATACAATCTGTCACCTAAGTCTTATCGAACTGCCAAGTTTCACAGCCGGGTGCCTCATC	259.667	128.833	8.16414	6.86089	hsa-miR-508-3p	hsa-miR-542-3p	hsa-miR-516b-5p	hsa-miR-518e-5p	hsa-miR-519b-5p
hsa_circRNA_079884	0.000157656	0.0458262	3.11465	up	ASCRP3010930	hsa_circ_0079884	circBase	chr7	-	37136223	37172839	exonic	NM_014800	ELMO1	TATAGAGCTGACCAAGATGCTATGTGAGATCTTGAAAGTGGGCGAGTTGCAATCATGTCA	199.333	75.5	7.76706	6.12799	hsa-miR-636	hsa-miR-3973	hsa-miR-181d-5p	hsa-miR-181b-5p	hsa-miR-107
hsa_circRNA_034537	0.027098	0.214144	1.699	up	ASCRP3010944	hsa_circ_0034537	circBase	chr15	+	39884768	39889668	exonic	NM_003246	THBS1	TATATTTATACTGGACTCTGACTCAGACCGCATTGGAGATACCTGTGACAACAATCAGGA	362.667	267.667	8.67946	7.91477	hsa-miR-3613-3p	hsa-miR-198	hsa-miR-4668-5p	hsa-miR-6830-3p	hsa-miR-3916
hsa_circRNA_008267	0.00462703	0.105411	2.21809	up	ASCRP3010978	hsa_circ_0008267	circBase	chr3	+	195415403	195416309	exonic	ENST00000597034	LINC00969	TATCTGGACTTTGAAATTTGCACAGCCAGAGGACAACACATCACACACAAGAAACAGTTG	374.5	206.167	8.69374	7.54442	hsa-miR-4778-3p	hsa-miR-6875-3p	hsa-miR-4686	hsa-miR-7152-5p	hsa-miR-200c-5p
hsa_circRNA_103342	0.0113687	0.150236	1.94472	up	ASCRP3011019	hsa_circ_0065149	circBase	chr3	-	47098310	47103836	exonic	NM_014159	SETD2	TATGGTGTGACATCACCTTATTCACAGACAACTCCACCAATTGTACAGCAACTGAACGAG	236	148.5	8.02084	7.06128	hsa-miR-222-3p	hsa-miR-197-5p	hsa-miR-330-5p	hsa-miR-152-5p	hsa-miR-486-3p
hsa_circRNA_002111	0.003232	0.0964825	1.81241	up	ASCRP3011075	hsa_circ_0000443	circBase	chr12	-	116668337	116675510	sense overlapping	NM_015335	MED13L	TATTTATTTTTCAGGCTGAACTCACGGGAATCAAATGGCGTAGGTACAATTTTGGAGGGC	612.5	424.833	9.41559	8.55768	hsa-miR-570-3p	hsa-miR-545-5p	hsa-miR-561-3p	hsa-miR-619-5p	hsa-miR-373-5p
hsa_circRNA_103628	0.00169612	0.0782189	2.51424	up	ASCRP3011115	hsa_circ_0008453	circBase	chr4	-	40936472	40947087	exonic	NM_173075	APBB2	TCAACAGTGACCCAGAAGCCAAGATATATGGAGTGATCACTCATTTCAGACTGATCCAGA	193	90.6667	7.71518	6.38506	hsa-miR-608	hsa-miR-647	hsa-miR-192-3p	hsa-miR-30c-2-3p	hsa-miR-19b-3p
hsa_circRNA_100003	0.00458009	0.105268	1.5095	up	ASCRP3011120	hsa_circ_0000002	circBase	chr1	-	1158623	1159348	exonic	NM_016176	SDF4	TCAACGAGGAACTCAAAGTGGATGAGGAAAGGTGGATGTGAACACTGACCGGAAGATCAG	233.667	186.667	8.00857	7.41449	hsa-miR-431-5p	hsa-miR-212-5p	hsa-miR-412-3p	hsa-miR-302b-3p	hsa-miR-302a-3p
hsa_circRNA_018405	0.0222005	0.195475	1.78185	up	ASCRP3011131	hsa_circ_0018405	circBase	chr10	-	52279590	52350007	exonic	NM_147156	SGMS1	TCAAGAACAGTAAAGTTGGAACACAGCAGAGGGTGTGTAATAAAATACAGCGTGACGACA	185.667	122.667	7.65016	6.81679	hsa-miR-6876-3p	hsa-miR-6740-3p	hsa-miR-6728-3p	hsa-miR-6507-3p	hsa-miR-3662
hsa_circRNA_007691	0.000326119	0.0458262	1.5352	up	ASCRP3011144	hsa_circ_0007691	circBase	chr5	-	153413350	153414506	exonic	ENST00000518900	FAM114A2	TCAAGTATGTAGCAGATAAAGATGATATTGAGACTCCACTGCTAACTGAAGCAGCCCCCA	222.167	173.5	7.93216	7.31373	hsa-miR-6824-3p	hsa-miR-6764-3p	hsa-miR-653-3p	hsa-miR-3184-3p	hsa-miR-3191-5p
hsa_circRNA_100953	0.00528119	0.110088	2.01364	up	ASCRP3011153	hsa_circ_0003541	circBase	chr11	+	110007387	110030215	exonic	NM_033390	ZC3H12C	TCAATGACAAGAATACGGGGTGCTTTGCATTCAGGAATACAGAAAAAACAGCAAAGTGGA	152.833	91	7.36602	6.35621	hsa-miR-302a-3p	hsa-miR-101-5p	hsa-miR-769-5p	hsa-miR-422a	hsa-miR-22-5p
hsa_circRNA_092511	0.00319979	0.0964825	1.61948	up	ASCRP3011197	hsa_circ_0001200	circBase	chr21	-	46275124	46281186	exonic	NM_004339	PTTG1IP	TCAGAAAAAAATATGTGTCTTTGGTGCAACACTAACAAGGCTTGTCTGGACTACCCAGTT	234.167	174.833	8.01007	7.31454	hsa-miR-4326	hsa-miR-660-3p	hsa-miR-6809-3p	hsa-miR-877-3p	hsa-miR-4279
hsa_circRNA_101266	0.00680564	0.117687	1.76827	up	ASCRP3011206	hsa_circ_0008776	circBase	chr13	-	52971366	52972329	exonic	NM_018676	THSD1	TCAGAGAAATACAGTTCTTGGAGAAGCTGAATATCTTCTCTTGAGAGAGCCAGGCCATGT	58.1667	35.3333	5.87824	5.0559	hsa-miR-767-5p	hsa-miR-483-3p	hsa-miR-29a-3p	hsa-miR-29c-3p	hsa-miR-29b-3p
hsa_circRNA_008821	0.000958209	0.0632512	1.56068	up	ASCRP3011214	hsa_circ_0008821	circBase	chr18	+	9775274	9815219	exonic	NM_006868	RAB31	TCAGATATTAGGACACTGGGGTTGGGAAATCAAGCATCGTGTGTCGATTTGTCCAGGATC	67	46.5	6.11704	5.47486	hsa-miR-4663	hsa-miR-5582-5p	hsa-miR-154-3p	hsa-miR-3928-3p	hsa-miR-1184
hsa_circRNA_101806	0.0106311	0.144486	1.92538	up	ASCRP3011234	hsa_circ_0000698	circBase	chr16	+	47531309	47549512	exonic	NM_000293	PHKB	TCAGGACTCCAGATTATCTACAACACTGATGAGGCTCAGTTTATGAACCTCTTAAAAGCA	558	380.167	9.31572	8.37058	hsa-miR-586	hsa-miR-675-3p	hsa-miR-15a-5p	hsa-miR-759	hsa-miR-526b-5p
hsa_circRNA_104321	0.00366372	0.100051	1.82268	up	ASCRP3011248	hsa_circ_0005519	circBase	chr7	-	17908029	17915413	exonic	NM_015132	SNX13	TCAGTATGTCATATGGATGGTCAAAAGAAATAGACTGGCAACCTTATTTTACTACACGCA	196.667	128.833	7.74887	6.88281	hsa-miR-130b-5p	hsa-let-7a-5p	hsa-let-7f-5p	hsa-let-7g-5p	hsa-miR-605-5p
hsa_circRNA_103797	0.00390257	0.101494	2.34553	up	ASCRP3011255	hsa_circ_0005311	circBase	chr5	+	14304569	14336836	exonic	NM_007118	TRIO	TCAGTGTCCTTTCACACCCATGTGAAAGAGTATATGAGCAACGTGGATTCATGGTGTAAA	392.5	212.5	8.79794	7.56802	hsa-miR-1301-3p	hsa-miR-138-5p	hsa-miR-22-3p	hsa-miR-370-3p	hsa-miR-190a-5p
hsa_circRNA_013953	0.0358555	0.24445	1.71302	up	ASCRP3011262	hsa_circ_0013953	circBase	chr1	+	146747016	146757164	exonic	NM_004284	CHD1L	TCATAGAGGAGAAGAAGAGGCAAAAGGAAGAGGCTGAACATAAGAAAAAGTGGAGTTGGC	139.5	95.6667	7.22491	6.44837	hsa-miR-6868-3p	hsa-miR-4778-3p	hsa-miR-378g	hsa-miR-6875-3p	hsa-miR-6809-3p
hsa_circRNA_103310	0.000552665	0.0536146	1.78245	up	ASCRP3011276	hsa_circ_0064648	circBase	chr3	+	29938869	29941246	exonic	NM_014483	RBMS3	TCATCCGCCATACGTTATGCAACCAACAATTTTATTCTTCACCGTACAGTATTGCAACCA	86.8333	55.1667	6.51466	5.68079	hsa-miR-15a-5p	hsa-miR-424-5p	hsa-miR-630	hsa-miR-15b-5p	hsa-miR-654-3p
hsa_circRNA_104057	0.0164834	0.175042	1.76243	up	ASCRP3011305	hsa_circ_0075561	circBase	chr6	+	7187666	7189555	exonic	NM_001003698	RREB1	TCATTTACCACCAATGGGAACATGCACAGGAAACGAAAGAGGAGAAGTCTTCCTATAACT	265.667	184.833	8.19444	7.37688	hsa-miR-377-3p	hsa-miR-19a-3p	hsa-miR-193a-3p	hsa-miR-454-3p	hsa-miR-193b-3p
hsa_circRNA_100038	0.0364181	0.246728	1.67683	up	ASCRP3011309	hsa_circ_0008501	circBase	chr1	-	8601272	8674745	exonic	NM_012102	RERE	TCATTTTTCTACATATTAGGATATAACCCTGAGACAAGGTCCACAACTCCCAGGCCTGTT	1186	977.667	10.4912	9.74549	hsa-miR-16-5p	hsa-miR-424-5p	hsa-miR-15a-5p	hsa-miR-15b-5p	hsa-miR-195-5p
hsa_circRNA_102026	0.0034227	0.0984831	1.66834	up	ASCRP3011314	hsa_circ_0003586	circBase	chr17	+	29550461	29554624	exonic	NM_000267	NF1	TCCAAAAGCCAAAATGGAAGATGGCCAGCTCACAAATGCTTTTTTACATCTGCAAGAAAT	68.3333	45.6667	6.13738	5.39897	hsa-miR-23b-5p	hsa-miR-23a-5p	hsa-miR-185-5p	hsa-miR-516a-3p	hsa-miR-516b-3p
hsa_circRNA_035775	0.00452607	0.105268	1.98644	up	ASCRP3011326	hsa_circ_0035775	circBase	chr15	-	63970043	64005864	exonic	NM_003922	HERC1	TCCAATGGGATGAAGCAGAAATTACTATCAGAAATCTTTCAGTGTTTCCTCTCAGCCCGT	240.167	145.5	8.04781	7.05762	hsa-miR-4778-3p	hsa-miR-6809-3p	hsa-miR-6881-3p	hsa-miR-6830-3p	hsa-miR-18a-3p
hsa_circRNA_001206	0.0187719	0.185597	1.66009	up	ASCRP3011338	hsa_circ_0001206	circBase	chr22	+	21288066	21288532	exonic	NM_005207	CRKL	TCCAGAAAAGAGTACCCTGTGCTTATGACAAGACTGCCTTGGCATTAGAGGTATCCAAGC	439.833	345.5	8.98185	8.25058	hsa-miR-4736	hsa-miR-4768-3p	hsa-miR-4695-3p	hsa-miR-1285-5p	hsa-miR-6506-5p
hsa_circRNA_102106	0.0127515	0.158114	1.68787	up	ASCRP3011342	hsa_circ_0004622	circBase	chr17	+	45695715	45696530	exonic	NM_006310	NPEPPS	TCCAGACTAATAAAGCTTCATAAACAAGCAGATATGCAAGAAGAGAAAAACCGAATCGAA	152.667	105.833	7.35629	6.60109	hsa-miR-145-5p	hsa-miR-106a-5p	hsa-miR-17-5p	hsa-miR-410-5p	hsa-miR-106b-5p
hsa_circRNA_103715	0.00519149	0.108955	1.71356	up	ASCRP3011408	hsa_circ_0070612	circBase	chr4	-	108574646	108622441	exonic	NM_005443	PAPSS1	TCCTACTGAGCTAAAGCAGAAATTTAAAGATATGAATGCTGGGAATGCAGAGAGCAACCA	189	132.333	7.70218	6.92518	hsa-miR-499a-3p	hsa-miR-373-5p	hsa-miR-628-5p	hsa-miR-142-3p	hsa-miR-512-3p
hsa_circRNA_102762	0.000738774	0.0578298	1.87526	up	ASCRP3011409	hsa_circ_0001030	circBase	chr2	-	72958135	72960247	exonic	NM_015189	EXOC6B	TCCTAGAGATGTACAGCAAACTGAGGGACCAGATGAAAACTAAAAGAATCAAGTGACGGA	1112.5	783.833	10.3503	9.4432	hsa-miR-7-5p	hsa-miR-556-3p	hsa-miR-641	hsa-miR-493-5p	hsa-miR-605-3p
hsa_circRNA_100378	0.0064135	0.116821	1.90911	up	ASCRP3011424	hsa_circ_0015107	circBase	chr1	+	167734819	167742605	exonic	NM_003953	MPZL1	TCCTCTATAGAAGGAAAAACTCTAAACGGGATTACACTGGTGACAGCTGGAGTATCAGCC	265.167	169.333	8.18863	7.25573	hsa-miR-665	hsa-miR-489-3p	hsa-miR-568	hsa-miR-875-3p	hsa-miR-499a-3p
hsa_circRNA_017645	0.00280492	0.0930234	1.55475	up	ASCRP3011439	hsa_circ_0017645	circBase	chr10	-	7327827	7409851	exonic	NM_001018039	SFMBT2	TCCTGGAAGGTGTTGAAATCAGCATTCAGAGCAACTTCCAGCCAGGAATGAAATTGGAAG	50	33.6667	5.64162	5.00494	hsa-miR-342-5p	hsa-miR-298	hsa-miR-6739-3p	hsa-miR-6775-3p	hsa-miR-19b-3p
hsa_circRNA_104776	0.0288437	0.220578	1.62593	up	ASCRP3011454	hsa_circ_0001860	circBase	chr9	+	37126308	37126939	exonic	NM_032226	ZCCHC7	TCCTTCTCAACCTTGTGGGATGTGAAAACTCTGTTACTGAAGCTTCAAGGTTACTGACTT	356.333	276.667	8.65823	7.95696	hsa-miR-29a-5p	hsa-miR-144-5p	hsa-miR-627-3p	hsa-miR-301a-5p	hsa-miR-130a-5p
hsa_circRNA_004416	0.000425064	0.0505885	3.75212	up	ASCRP3011482	hsa_circ_0004416	circBase	chr1	-	42730785	42776781	exonic	NM_014947	FOXJ3	TCGATCTAAGGATGACCCTGGAAAGATTCTCTTTGTGGCCAGATGGGTTTGTATGGACAG	591.667	201.333	9.41623	7.50852	hsa-miR-153-5p	hsa-miR-6875-3p	hsa-miR-4670-3p	hsa-miR-4659b-3p	hsa-miR-6762-3p
hsa_circRNA_004658	0.00425754	0.10336	5.07438	up	ASCRP3011543	hsa_circ_0004658	circBase	chr18	+	2890558	2892484	exonic	NM_032048	EMILIN2	TCTACTGATTTGCAAGATCTGGTCAAATTTCAGCCATCAGCAAATAATGAACCCAGCCAA	336.333	81	8.53037	6.18714	hsa-miR-6762-3p	hsa-miR-5586-5p	hsa-miR-1200	hsa-miR-637	hsa-miR-18a-3p
hsa_circRNA_103475	0.0129857	0.159305	2.85085	up	ASCRP3011551	hsa_circ_0067434	circBase	chr3	-	133894452	133901915	exonic	NM_002958	RYK	TCTAGCGCTAGTGATGTGATCAAGCTTCTGAAATTCAGGTGACAATGATGCTCACTGAAA	829.833	391	9.90322	8.39183	hsa-miR-34b-5p	hsa-miR-193a-5p	hsa-miR-584-3p	hsa-miR-335-5p	hsa-miR-617
hsa_circRNA_001485	0.000205098	0.0458262	2.53633	up	ASCRP3011553	hsa_circ_0001485	circBase	chr5	+	56160560	56161804	exonic	NM_005921	MAP3K1	TCTAGTACTTCTACGTCTAGTTCAGAAAACAGTTTCAGAGTGGCAGAATCACACCACCCC	171.5	78.6667	7.53792	6.19518	hsa-miR-5688	hsa-miR-17-3p	hsa-miR-495-3p	hsa-miR-7112-3p	hsa-miR-4277
hsa_circRNA_104708	0.0236307	0.20191	2.18691	up	ASCRP3011559	hsa_circ_0002483	circBase	chr8	-	141874410	141900868	exonic	NM_005607	PTK2	TCTATCAACAGAATATGACAGATACCTAGCATCTAGCAAAATAATGGCAGCTGCTTACCT	1993.5	1342.5	11.3223	10.1934	hsa-miR-125a-3p	hsa-miR-134-5p	hsa-miR-301a-5p	hsa-miR-222-5p	hsa-miR-501-5p
hsa_circRNA_042806	0.00394013	0.101498	1.65514	up	ASCRP3011585	hsa_circ_0042806	circBase	chr17	-	27977671	28030080	exonic	NM_033389	SSH2	TCTCCTGGCGTACTGGAATGACACTTACAAATTCATCTCTAAAGCAAACATCAGCGAGAG	193.167	140	7.71195	6.985	hsa-miR-215-3p	hsa-miR-302b-3p	hsa-miR-520c-3p	hsa-miR-3664-5p	hsa-miR-4683
hsa_circRNA_102092	0.0045405	0.105268	1.83767	up	ASCRP3011598	hsa_circ_0044177	circBase	chr17	-	43552465	43553092	exonic	NM_014798	PLEKHM1	TCTCTGCAAGAACACATCATCTCAGAGTTGGAGCACCTGACGTTTGTCAACACGGATGTG	158.833	100.167	7.4206	6.54272	hsa-miR-432-5p	hsa-let-7g-5p	hsa-miR-15b-5p	hsa-let-7i-5p	hsa-miR-646
hsa_circRNA_404674	0.00782773	0.124743	1.78217	up	ASCRP3011642		25070500	chr1	+	225339706	225373127	exonic	NM_001373	DNAH14	TCTGCTTCAAAGGTTTGTACTGGAAGGAAAAGAAATTCGTATCAATATGTCTTGTGCGGT	63.3333	37	5.97104	5.1374	hsa-miR-548f-3p	hsa-miR-548a-3p	hsa-miR-548g-3p	hsa-miR-548az-3p	hsa-miR-548e-3p
hsa_circRNA_101416	0.00321241	0.0964825	1.51094	up	ASCRP3011647	hsa_circ_0032821	circBase	chr14	-	81209418	81227957	exonic	NM_152446	CEP128	TCTGGATGAAATACATCGTGAGAAGAGAGGAAAAACATATAAGCATTGAAGAGGAGCACT	64	47.3333	6.02279	5.42734	hsa-miR-30d-3p	hsa-miR-30a-3p	hsa-miR-30e-3p	hsa-miR-181a-2-3p	hsa-miR-145-3p
hsa_circRNA_104702	0.00332821	0.0973908	1.73174	up	ASCRP3011674	hsa_circ_0003066	circBase	chr8	-	141799572	141813749	exonic	NM_005607	PTK2	TCTGTGTCAGCCCACACATCTTGCTGACTTCACTCAAGTGCAAACCATTCAGTATTCAAA	330.333	237.167	8.54048	7.74825	hsa-miR-381-5p	hsa-miR-429	hsa-miR-200b-3p	hsa-miR-452-5p	hsa-miR-608
hsa_circRNA_005161	5.07238e-05	0.0397277	1.78368	up	ASCRP3011708	hsa_circ_0005161	circBase	chr13	+	114174930	114188555	exonic	NM_017905	TMCO3	TCTTGGGAATATCTGCCTTTATCTTCTTAATGTTAACGGCGACATTGACTACAGCACCGT	634	452.833	9.49434	8.65949	hsa-miR-548ay-3p	hsa-miR-4304	hsa-miR-8063	hsa-miR-876-5p	hsa-miR-641
hsa_circRNA_104602	0.0064724	0.116894	1.5958	up	ASCRP3011725	hsa_circ_0084131	circBase	chr8	-	42317413	42320608	exonic	NM_006749	SLC20A2	TCTTTTCCATCATGTACACAGGAGCACCAGTTGCTTCTTGGTTTATATCTCCACTGTTGT	251.333	191.333	8.11771	7.44343	hsa-miR-214-3p	hsa-miR-195-5p	hsa-miR-16-5p	hsa-miR-15a-5p	hsa-miR-103a-3p
hsa_circRNA_100952	0.00347555	0.0985301	1.84626	up	ASCRP3011739	hsa_circ_0005348	circBase	chr11	+	110007387	110008139	exonic	NM_033390	ZC3H12C	TGAAAATCTGAGACCAATAGTTATTGATGGCAGCAATGTGGCAATGAGGAATACGGGGTG	132.833	82.8333	7.16011	6.2755	hsa-miR-769-5p	hsa-miR-22-5p	hsa-miR-302a-3p	hsa-miR-302d-3p	hsa-miR-1264
hsa_circRNA_403644	0.00362672	0.100051	1.567	up	ASCRP3011765		25242744	chr6	+	80837263	80881107	exonic	NM_000056	BCKDHB	TGAACCTAAAATACTTTACAGGGCAGCAGGGCAAACTCAGAAAATGAATCTTTTCCAGTC	98.5	69.3333	6.68156	6.03356	hsa-miR-548l	hsa-miR-4709-5p	hsa-miR-1290	hsa-miR-1285-3p	hsa-miR-4323
hsa_circRNA_101607	0.00190003	0.0826429	1.92021	up	ASCRP3011837	hsa_circ_0000639	circBase	chr15	-	76580186	76585041	exonic	NM_000126	ETFA	TGACACATTTGTGAGAACTATTTATGCAGGTGGCACAAGATCTCTGTAAAGTAGCAGGCA	193.5	119.333	7.71747	6.77621	hsa-miR-330-5p	hsa-miR-518c-5p	hsa-miR-576-3p	hsa-miR-612	hsa-let-7g-5p
hsa_circRNA_081943	0.0104282	0.143209	2.25794	up	ASCRP3011881	hsa_circ_0081943	circBase	chr7	-	107635331	107638937	exonic	NM_002291	LAMB1	TGACTTTCAAGGAGGACAAAAAATGCTTCATATGCAATTCCCAAGATCCTTATCATGAGA	153.5	80.3333	7.33492	6.15991	hsa-miR-1250-3p	hsa-miR-30a-3p	hsa-miR-30e-3p	hsa-miR-1182	hsa-miR-889-5p
hsa_circRNA_007843	0.00645685	0.116866	2.04831	up	ASCRP3011892	hsa_circ_0007843	circBase	chr11	-	128993340	129034322	exonic	NM_001142685	ARHGAP32	TGAGAATGTTGAGTTCGGCAGCATACAGGAAGATGAAGTCCTCAGTACATTCTGAAGAAG	235.167	135.667	7.98785	6.95341	hsa-miR-518c-5p	hsa-miR-1299	hsa-miR-6504-5p	hsa-miR-3606-5p	hsa-miR-3191-5p
hsa_circRNA_067967	0.000317234	0.0458262	3.2987	up	ASCRP3011894	hsa_circ_0067967	circBase	chr3	+	171758343	171851336	exonic	NM_001135095	FNDC3B	TGAGACTTTCACAATAAGAGCAGAGGATGGAACACTTCAGTGCATTCAAGAAGCTCGGGC	1016.83	403.667	10.2071	8.48522	hsa-miR-3180-5p	hsa-miR-93-3p	hsa-miR-4663	hsa-miR-329-3p	hsa-miR-525-5p
hsa_circRNA_092522	0.000755833	0.0578298	2.2288	up	ASCRP3011904	hsa_circ_0001250	circBase	chr22	+	47022647	47033857	exonic	uc003bhx.3	GRAMD4	TGAGATCAAAGGTCACCTGGAAATTGCCTTATTGGAAAAACATTTCTTACGGAACCCGAG	137.667	71.1667	7.19876	6.04249	hsa-miR-3690	hsa-miR-615-5p	hsa-miR-422a	hsa-miR-1298-5p	hsa-miR-7641
hsa_circRNA_407080	0.0163247	0.174343	1.8296	up	ASCRP3011912		25070500	chr8	+	61707544	61714152	exonic	NM_017780	CHD7	TGAGCAGTCGTTCAGTAAAAAAGCAGTAATAAGAAACCTGACTCAGAAGCAAGTGCTTTG	304.667	208.333	8.41613	7.5446	hsa-miR-6891-3p	hsa-miR-1237-3p	hsa-miR-7110-5p	hsa-miR-6752-5p	hsa-miR-6072
hsa_circRNA_006294	0.00100918	0.0654347	2.26402	up	ASCRP3011939	hsa_circ_0006294	circBase	chr2	+	36586046	36623930	intronic	ENST00000426856	CRIM1	TGAGTTTCCAAGTCAGGATATGTGCCTTTCAGCTTTAAAGAGAATTGAAGTGTTTTCACT	1589.67	965.667	10.9174	9.73856	hsa-miR-6758-5p	hsa-miR-1277-5p	hsa-miR-1252-5p	hsa-miR-3916	hsa-miR-4644
hsa_circRNA_103765	0.00388275	0.101494	2.88765	up	ASCRP3011951	hsa_circ_0071375	circBase	chr4	+	166141085	166184511	exonic	NM_007246	KLHL2	TGATATGCATGCATGTACCGACCTTCTGAACAAGGCCAACACCTATGCAGATGCACAAAG	345.667	153.833	8.61206	7.08216	hsa-miR-541-5p	hsa-miR-30e-5p	hsa-miR-30a-5p	hsa-miR-30d-5p	hsa-miR-30b-5p
hsa_circRNA_405350	4.68164e-05	0.0397277	3.77791	up	ASCRP3011962		25070500	chr15	-	55916539	55919326	exonic	NM_173814	PRTG	TGATCATGCCAAACAGCTTCATTGATGCAAAGTTTATTCAGGATATTACCATCTGGACCA	121	36.5	7.01652	5.09893	hsa-miR-1245b-3p	hsa-miR-3685	hsa-miR-31-3p	hsa-miR-4695-5p	hsa-miR-3605-5p
hsa_circRNA_008142	0.0370329	0.247832	1.5027	up	ASCRP3011979	hsa_circ_0008142	circBase	chr16	-	70044653	70052000	exonic	NR_003610	PDXDC2P	TGATGACCGCAGCAGAGTCAATGGTTGCAGGAAAGTTTGAAGAAAGTGAATTACATCAAA	165	130.167	7.47005	6.8825	hsa-miR-4663	hsa-miR-3147	hsa-miR-939-5p	hsa-miR-6715b-5p	hsa-miR-6762-3p
hsa_circRNA_103045	0.0109223	0.146364	1.75527	up	ASCRP3011996	hsa_circ_0001147	circBase	chr20	-	34304661	34313077	exonic	NM_004902	RBM39	TGATGGACAGTGAAACTGGTCGATCCAAGGGATATGGATTTATTACAAGAACCTATTGAT	326.5	229.5	8.5088	7.69711	hsa-miR-623	hsa-miR-188-5p	hsa-miR-383-3p	hsa-miR-605-5p	hsa-miR-339-5p
hsa_circRNA_075681	0.000662686	0.0568838	1.56124	up	ASCRP3012029	hsa_circ_0075681	circBase	chr6	-	15615497	15652371	exonic	NM_032122	DTNBP1	TGCAAACATATGCAGTCCCAGCAACTGGAGAATTACAAGAAAAATAAGAGGCTGAAGACT	112.333	81.6667	6.89219	6.2495	hsa-miR-511-5p	hsa-miR-558	hsa-miR-576-5p	hsa-miR-1282	hsa-miR-6830-3p
hsa_circRNA_100913	0.0152934	0.169638	2.08158	up	ASCRP3012040	hsa_circ_0002884	circBase	chr11	-	85692171	85707972	exonic	NM_007166	PICALM	TGCAACAATGCACATCAAAGCTGCCCAATGATCTGCTTGATTTGCAGCAGCCAACTTTTC	203.5	118.667	7.79153	6.73385	hsa-miR-656-5p	hsa-miR-361-3p	hsa-miR-421	hsa-miR-563	hsa-miR-380-5p
hsa_circRNA_009024	0.0137806	0.162761	1.82624	up	ASCRP3012042	hsa_circ_0009024	circBase	chrY	+	21749095	21749393	exonic	NR_045128	TXLNGY	TGCAACAGGAACAAAGAAAAAGTCTTAGTTTGTGAATAGCACAATGGAAGAAGCTGGACT	482.167	344	9.09806	8.22919	hsa-miR-6844	hsa-miR-1248	hsa-miR-141-5p	hsa-miR-545-5p	hsa-miR-95-5p
hsa_circRNA_023928	0.0151665	0.169154	1.77605	up	ASCRP3012054	hsa_circ_0023928	circBase	chr11	-	85711685	85742653	exonic	NM_007166	PICALM	TGCACCAGCCATTGACATATTTTCTACCCCTAGTTCTTCTAACAGACTTAATTCAGTGCA	890	665.167	10.0201	9.19142	hsa-miR-4677-5p	hsa-miR-33b-5p	hsa-miR-6514-3p	hsa-miR-1244	hsa-miR-891b
hsa_circRNA_404226	0.0158937	0.171963	1.87805	up	ASCRP3012065		25242744	chr9	+	103271286	103279053	exonic	NM_003692	TMEFF1	TGCAGAAAATGTTGGTGCCATACAAATTATATTCCTGTCTGTGGATCAAATGGGGACACT	3173.83	2601.83	11.9928	11.0836	hsa-miR-6881-3p	hsa-miR-4753-3p	hsa-miR-6886-3p	hsa-miR-1237-3p	hsa-miR-4732-3p
hsa_circRNA_036391	0.00339969	0.0980306	2.14506	up	ASCRP3012073	hsa_circ_0036391	circBase	chr15	-	76518189	76588078	exonic	NM_000126	ETFA	TGCAGATTTATTTAAGGCCTCATTGCTACGATTTCAGAGTACCCTGGTAATAGCTGAGCA	275.667	158.5	8.25149	7.15047	hsa-miR-5089-3p	hsa-miR-1184	hsa-miR-6824-3p	hsa-miR-338-3p	hsa-miR-3680-3p
hsa_circRNA_102352	0.00648462	0.116894	1.60662	up	ASCRP3012092	hsa_circ_0002560	circBase	chr18	+	39595439	39609405	exonic	NM_002647	PIK3C3	TGCATCTAATGAAGGCAGTACAACGCGAAAGTGGAAATCGTAAGAAAAAGCTCCCAAATT	358.667	278	8.65444	7.97042	hsa-miR-129-5p	hsa-miR-301a-5p	hsa-miR-130a-5p	hsa-miR-654-3p	hsa-miR-93-3p
hsa_circRNA_034414	0.0204208	0.189515	1.58542	up	ASCRP3012166	hsa_circ_0034414	circBase	chr15	-	38794512	38798121	exonic	NM_005739	RASGRP1	TGCGAGTTTTCCATTTTCCTTCTGTGTGATGGACAAAGACAGTTATCCCTGGATCTTTAC	135.333	103.5	7.18279	6.51792	hsa-miR-218-1-3p	hsa-miR-4635	hsa-miR-3945	hsa-miR-539-5p	hsa-miR-508-5p
hsa_circRNA_102355	0.029552	0.223566	1.65151	up	ASCRP3012178	hsa_circ_0006527	circBase	chr18	+	39623696	39629569	exonic	NM_002647	PIK3C3	TGCTAACAAAAACAGAACTTTTTTAGAAAATATGCACCAAGTGAGAATGGGCCAAATGGG	284.167	212	8.29966	7.57587	hsa-miR-154-5p	hsa-miR-214-5p	hsa-miR-494-5p	hsa-miR-208a-5p	hsa-miR-605-5p
hsa_circRNA_104611	0.014213	0.164851	1.52558	up	ASCRP3012185	hsa_circ_0001796	circBase	chr8	+	42914234	42919358	exonic	NM_002027	FNTA	TGCTATTGAGTTAAATGCAGCCAATTATACAGTGTGGGACAGAGCAGAATGGGCTGATAT	194	149	7.70424	7.09488	hsa-miR-647	hsa-miR-125b-1-3p	hsa-miR-30c-5p	hsa-miR-103a-2-5p	hsa-miR-99a-3p
hsa_circRNA_006425	0.00493244	0.107427	1.58119	up	ASCRP3012204	hsa_circ_0006425	circBase	chr5	+	108219096	108295048	exonic	NM_005246	FER	TGCTGAATCCTATTCCTAAGGTTGAAAACGTTAGCGGAAGAACTTATGCAAACACAGCAG	68.3333	47.6667	6.12086	5.45985	hsa-miR-361-5p	hsa-miR-2115-3p	hsa-miR-33a-3p	hsa-miR-148b-3p	hsa-miR-1825
hsa_circRNA_103565	0.00620095	0.115169	1.72859	up	ASCRP3012211	hsa_circ_0001383	circBase	chr3	-	196842797	196846401	exonic	NM_004087	DLG1	TGCTGATCTAAGTGGAGAGCTCAGAAAAGGAGATCGTATTATATCGCTTCTTCTCAGCCT	451.667	335.333	9.00797	8.21837	hsa-miR-627-3p	hsa-miR-138-5p	hsa-miR-155-3p	hsa-miR-653-5p	hsa-miR-651-3p
hsa_circRNA_003310	0.0017149	0.0785798	1.95216	up	ASCRP3012214	hsa_circ_0003310	circBase	chr1	-	94685813	94697199	exonic	NM_004815	ARHGAP29	TGCTGCAGAAATGCTCACTGCAAAAGTGAAAGGATTTCAGTTTTTCTGACTGTTACATGA	47.6667	26.5	5.58278	4.61771	hsa-miR-103a-2-5p	hsa-miR-4307	hsa-miR-3121-3p	hsa-miR-132-3p	hsa-miR-6081
hsa_circRNA_006978	0.0145703	0.166622	1.63205	up	ASCRP3012239	hsa_circ_0006978	circBase	chr13	+	49742748	49752790	exonic	NM_014923	FNDC3A	TGCTTACACAGTGAAAAATCTCAGACGTAGTACTAAGTATAAATTTAAGAGTCCAGGCAG	170.667	123.167	7.52925	6.82256	hsa-miR-146a-3p	hsa-miR-561-3p	hsa-miR-136-5p	hsa-miR-4775	hsa-miR-2054
hsa_circRNA_100922	0.0480087	0.27838	2.46986	up	ASCRP3012247	hsa_circ_0023923	circBase	chr11	-	85707868	85742653	exonic	NM_007166	PICALM	TGCTTCTCAGGTAGCAAGTACATGGGGAGACTTAATTCAGTGCACAAATGAGATGAATGT	491.833	256	9.10897	7.80454	hsa-miR-33b-5p	hsa-miR-891b	hsa-miR-551b-5p	hsa-miR-33a-5p	hsa-miR-1301-3p
hsa_circRNA_407022	1.86769e-05	0.0284139	2.84683	up	ASCRP3012276		25070500	chr7	-	144245583	144320354	exonic	NM_022445	TPK1	TGGAACCTCAGGATGTGAGCTCATTTCAACTCCTGATCAAGACCACACTGACTTTACTAA	112	44.3333	6.90394	5.39458	hsa-miR-199a-5p	hsa-miR-199b-5p	hsa-miR-6811-3p	hsa-miR-6733-3p	hsa-miR-432-5p
hsa_circRNA_101262	0.00013358	0.0438727	4.24639	up	ASCRP3012285	hsa_circ_0002215	circBase	chr13	+	47297355	47308133	exonic	NM_015116	LRCH1	TGGAAGCATGCCGAAAATTAGGAGTACCAGAGTGTTTCTAAGACCTCAGAGAAATTTGGA	288.833	81.6667	8.31685	6.23061	hsa-miR-105-3p	hsa-miR-544a	hsa-miR-758-5p	hsa-miR-329-5p	hsa-miR-508-3p
hsa_circRNA_001419	0.00210745	0.0857532	1.52583	up	ASCRP3012289	hsa_circ_0001419	circBase	chr4	-	82353452	82369435	exonic	NM_001300735	RASGEF1B	TGGAAGTCTTTAAGACATACAGAAAGAATGTCCAGCAAATGATGCAGTGTCTGATCCGCA	51.3333	34.8333	5.67037	5.06077	hsa-miR-6837-3p	hsa-miR-561-5p	hsa-miR-6500-3p	hsa-miR-3136-3p	hsa-miR-873-3p
hsa_circRNA_027451	0.00719975	0.120796	1.52641	up	ASCRP3012301	hsa_circ_0027451	circBase	chr12	-	66909398	66990707	exonic	NM_021150	GRIP1	TGGACAAGAAGCAGCACTGCTGATAGAATATGATGTCTCAGTAATGGATGAGAGTCCCTA	71.1667	53.1667	6.18239	5.57225	hsa-miR-1248	hsa-miR-135b-5p	hsa-miR-142-3p	hsa-miR-99b-3p	hsa-miR-135a-5p
hsa_circRNA_101601	0.00307332	0.0959785	2.18438	up	ASCRP3012304	hsa_circ_0036398	circBase	chr15	-	76566752	76578822	exonic	NM_000126	ETFA	TGGACAGACGGGAAAAATAGTAGCACCAGAAATGCTCTATGTACAGTGAAGTGTGATGAG	267.833	152.333	8.2147	7.08747	hsa-miR-96-5p	hsa-miR-338-3p	hsa-miR-107	hsa-miR-103a-3p	hsa-miR-1271-5p
hsa_circRNA_005047	0.00325584	0.0964825	1.93341	up	ASCRP3012354	hsa_circ_0005047	circBase	chr7	-	137586099	137600758	exonic	NM_194071	CREB3L2	TGGAGCTTCGGAAGAAGGTAGAGGTTCTAGAGAACACTAATAGATGAGGTGGAAAGTGAG	105.167	60.6667	6.7912	5.84005	hsa-miR-608	hsa-miR-6782-5p	hsa-miR-6756-5p	hsa-miR-6780a-3p	hsa-miR-4651
hsa_circRNA_104777	0.0214554	0.193599	1.6053	up	ASCRP3012357	hsa_circ_0087047	circBase	chr9	+	37126308	37327831	exonic	NM_032226	ZCCHC7	TGGAGGCAGTATCACCTAACGCTTCAAGGTTACTGACTTTTTATGATGTTTGGTGGCTAT	176	130.167	7.58463	6.90179	hsa-miR-29a-5p	hsa-miR-144-5p	hsa-miR-489-3p	hsa-miR-2113	hsa-miR-627-3p
hsa_circRNA_400479	0.00276846	0.0930234	3.29726	up	ASCRP3012362		25242744	chr1	-	243708811	243859018	exonic	NM_005465	AKT3	TGGAGTAAACTGGCAAGATGTATATGATAAAAAGGAGAATATATAAAAAACTGGAGGCCA	361.5	136.667	8.6732	6.95194	hsa-miR-4768-5p	hsa-miR-6809-3p	hsa-miR-6833-3p	hsa-miR-515-5p	hsa-miR-6888-3p
hsa_circRNA_101114	0.00395428	0.101498	2.02673	up	ASCRP3012365	hsa_circ_0008916	circBase	chr12	+	93788384	93789309	exonic	NM_019094	NUDT4	TGGAGTCAAAGGAAAACTAGGCAGACTTCTGGGCATATTTGAGGTGCTGCTGGTGAGTAG	460.667	287	9.03102	8.01187	hsa-miR-766-3p	hsa-miR-383-3p	hsa-miR-670-3p	hsa-miR-23b-5p	hsa-miR-346
hsa_circRNA_100978	0.0415325	0.260978	1.74805	up	ASCRP3012392	hsa_circ_0003302	circBase	chr11	+	120916382	120930794	exonic	NM_152715	TBCEL	TGGATGTTCCACAGGAAGAAGTGCCATTCAGCATTTTAAGAAAGAAAGATGGATCAACCT	284.667	203	8.30242	7.49667	hsa-miR-651-3p	hsa-miR-298	hsa-miR-154-5p	hsa-miR-335-3p	hsa-miR-424-5p
hsa_circRNA_102426	0.00535583	0.110812	1.85283	up	ASCRP3012398	hsa_circ_0002926	circBase	chr19	+	5047486	5082515	exonic	NM_015015	KDM4B	TGGATTGACTACGGCAAAGTGGCCACTCAGGACGTGGCCCAGTGGAACATCGGGAGCCTC	104.833	62.6667	6.76916	5.87944	hsa-miR-323a-5p	hsa-miR-196a-5p	hsa-let-7g-3p	hsa-miR-660-3p	hsa-miR-196b-5p
hsa_circRNA_404925	0.00325024	0.0964825	1.6988	up	ASCRP3012423		25070500	chr11	-	107260799	107263621	exonic	NM_152434	CWF19L2	TGGCATCTAAGAATGAAGACCAGCAAGAAGTAATCCTTGTCAGAACAGATCAGTCTGGAA	221.333	157.333	7.92684	7.16233	hsa-miR-4753-3p	hsa-miR-6809-3p	hsa-miR-1236-3p	hsa-miR-130b-5p	hsa-miR-3180-5p
hsa_circRNA_007858	0.0248341	0.207197	1.68818	up	ASCRP3012438	hsa_circ_0007858	circBase	chr3	-	126348221	126366139	exonic	NM_052883	TXNRD3	TGGCTAAATCCACTGAAGGAACAGAAACAATTGAAGGAGTCTATAACACAGTGAAAGAAC	85.5	55.6667	6.45479	5.69932	hsa-miR-6837-5p	hsa-miR-1272	hsa-miR-6732-3p	hsa-miR-4731-3p	hsa-miR-4685-5p
hsa_circRNA_104949	0.0171157	0.177292	1.79253	up	ASCRP3012473	hsa_circ_0089237	circBase	chr9	+	134381500	134382901	exonic	NM_007171	POMT1	TGGGAGCTGCTCTGTTGATGCTTATCGTTTTGACGAAGTATATTATGGGCAGTACATCTC	197.333	128.667	7.73099	6.88899	hsa-miR-383-3p	hsa-miR-1296-3p	hsa-miR-150-5p	hsa-miR-211-3p	hsa-miR-214-3p
hsa_circRNA_104906	0.037026	0.247832	1.75011	up	ASCRP3012498	hsa_circ_0002672	circBase	chr9	+	125751575	125752492	exonic	NM_012197	RABGAP1	TGGTAAAGGTTATTTTAGACTCTTAGATCCTCAGACAAACACTGAAATAGCAAACTACCC	157.5	104.5	7.3779	6.57045	hsa-miR-33a-5p	hsa-miR-20a-3p	hsa-miR-34b-5p	hsa-miR-7-5p	hsa-miR-223-5p
hsa_circRNA_104173	0.0102647	0.142327	1.61554	up	ASCRP3012508	hsa_circ_0002160	circBase	chr6	-	110988636	111067404	exonic	NM_015076	CDK19	TGGTATCCATTACCTCCATGCAAATTGGGTGCTTCACAGAGACTTGAAAAGATGAAAAGG	156	112.167	7.37929	6.68727	hsa-miR-130a-3p	hsa-miR-301a-3p	hsa-miR-130b-3p	hsa-miR-544a	hsa-miR-125b-2-3p
hsa_circRNA_101554	0.00143369	0.075121	1.53706	up	ASCRP3012509	hsa_circ_0035818	circBase	chr15	+	64410315	64415745	exonic	NM_003099	SNX1	TGGTATGAATGCATATGTAGCCTACAAAGTTACAACACAGATGCCACAGTGGAGCTATCC	168.167	127.333	7.47524	6.85507	hsa-miR-26b-3p	hsa-miR-22-5p	hsa-miR-339-5p	hsa-miR-644a	hsa-miR-222-3p
hsa_circRNA_100399	0.00849963	0.129475	1.56397	up	ASCRP3012542	hsa_circ_0015364	circBase	chr1	-	176050287	176055026	exonic	NM_022457	RFWD2	TGGTTCCAGTATAGTCTCTAGACAAAGAAACAGCCTTGGTATAATAGCACGTTAGCATCA	199.667	152.667	7.76498	7.11976	hsa-miR-890	hsa-miR-559	hsa-miR-1264	hsa-miR-548a-5p	hsa-miR-802
hsa_circRNA_102678	0.00425743	0.10336	2.38829	up	ASCRP3012567	hsa_circ_0002346	circBase	chr2	+	36623756	36669878	exonic	NM_016441	CRIM1	TGTACTTTGCCAACAAGATGAGAACTGGACTGATGACCAACTGCTTGGTTTTAAACCATG	1207.67	676	10.4692	9.21318	hsa-miR-146b-5p	hsa-miR-146a-5p	hsa-miR-383-3p	hsa-miR-17-3p	hsa-miR-329-5p
hsa_circRNA_100503	0.00366398	0.100051	2.02729	up	ASCRP3012573	hsa_circ_0000199	circBase	chr1	-	243708811	243736350	exonic	NM_005465	AKT3	TGTATATGATAAAAAGCTGTTTTTCCATTTGTCGAGAGAGCGGGTGTTCTCTGAGGACCG	567.167	357.333	9.34995	8.3304	hsa-miR-376a-5p	hsa-miR-539-3p	hsa-miR-508-5p	hsa-miR-485-3p	hsa-miR-767-5p
hsa_circRNA_100910	0.00605222	0.11414	1.58443	up	ASCRP3012574	hsa_circ_0002998	circBase	chr11	-	85685750	85714494	exonic	NM_007166	PICALM	TGTATCAGGAGCACAGGCCCCTAGCAGTCTTCTTGATGCTTTGGAACAACATTTAGCTTC	408.833	330.333	8.8751	8.21114	hsa-miR-9-5p	hsa-miR-656-5p	hsa-miR-1301-3p	hsa-miR-485-5p	hsa-miR-361-3p
hsa_circRNA_002634	0.00107888	0.0670297	3.04526	up	ASCRP3012583	hsa_circ_0002634	circBase	chr3	+	63884074	63938159	exonic	NM_000333	ATXN7	TGTCAAACCGCAGGCATTTCAATCACATTATGATCTGAACAGAATTAAGACGAACGAGCT	407	164.333	8.80968	7.20311	hsa-miR-3960	hsa-miR-8072	hsa-miR-4467	hsa-miR-4479	hsa-miR-6762-3p
hsa_circRNA_046265	0.00727112	0.121179	1.6903	up	ASCRP3012598	hsa_circ_0046265	circBase	chr17	-	79813328	79813462	exonic	NM_000918	P4HB	TGTCATCGGCTTCTTCAAGCTGGCAGAGAGGCTGATGACATCGTGAACTGGCTGAAGAAG	140	94.8333	7.21336	6.45608	hsa-miR-4763-3p	hsa-miR-6808-5p	hsa-miR-5047	hsa-miR-4692	hsa-miR-1207-5p
hsa_circRNA_001988	0.00146524	0.0754017	2.71586	up	ASCRP3012607	hsa_circ_0001988	circBase	chr3	+	63884074	63898901	exonic	NM_000333	ATXN7	TGTCGGGAAGATCTGAACAGAATTAAGACGAACGAGCTTTCACAATTGCAGCAGATGAAG	313.167	138.5	8.42381	6.9824	hsa-miR-5193	hsa-miR-1236-3p	hsa-miR-4677-5p	hsa-miR-6881-3p	hsa-miR-22-5p
hsa_circRNA_405665	0.000432068	0.0505885	2.48704	up	ASCRP3012660		25070500	chr18	+	18945987	18975522	exonic	NM_001142966	GREB1L	TGTGGACAAGCGATTTCTACCAGATGATCATGGAAAAAATGCACTTTTAGGTGCACAAAA	74	33	6.24355	4.92912	hsa-miR-6754-5p	hsa-miR-1265	hsa-miR-4668-3p	hsa-miR-7161-3p	hsa-miR-452-3p
hsa_circRNA_100540	0.00253504	0.0910088	1.90266	up	ASCRP3012668	hsa_circ_0017628	circBase	chr10	-	7262372	7327916	exonic	NM_001018039	SFMBT2	TGTGGCTTCACCTGGAAGCAATCAAAGAGAAGTACACAGACTGGACAGAATTTCTCATAC	118	70	6.95753	6.02951	hsa-miR-103a-3p	hsa-miR-107	hsa-miR-15a-3p	hsa-miR-205-5p	hsa-miR-224-5p
hsa_circRNA_104316	0.000237953	0.0458262	2.66972	up	ASCRP3012730	hsa_circ_0079481	circBase	chr7	-	16298014	16348252	exonic	NM_001101417	ISPD	TGTTGTTTCATGTAGTGACTATGACTTGGAATTTGGAACTGAGTGTTTGCAATTGGCCCT	121.833	52.3333	7.01928	5.60259	hsa-miR-125b-2-3p	hsa-miR-301a-3p	hsa-miR-346	hsa-miR-454-3p	hsa-miR-654-3p
hsa_circRNA_103062	0.0283364	0.218711	1.58938	up	ASCRP3012752	hsa_circ_0007365	circBase	chr20	+	36685933	36694658	exonic	NM_021215	RPRD1B	TGTTTTGTCGGAGAAGGAGAAAAAACTAGAGCAACAGAAGAGAAGAAATCTCTGAAACGA	186.5	142.333	7.66687	6.99841	hsa-miR-153-5p	hsa-miR-22-3p	hsa-miR-324-5p	hsa-miR-802	hsa-miR-145-5p
hsa_circRNA_103111	0.00634352	0.116291	2.30806	up	ASCRP3012771	hsa_circ_0061276	circBase	chr21	-	16415815	16415895	exonic	NM_003489	NRIP1	TTAACATTTGGGAGAAACACAGCCAGAAGGAAGTGTTTGGATTGTGAGCTATTTCAGAAC	439	228.5	8.90729	7.70061	hsa-miR-629-3p	hsa-miR-627-5p	hsa-miR-150-5p	hsa-miR-653-5p	hsa-miR-548b-5p
hsa_circRNA_004665	0.00169154	0.0782189	1.73582	up	ASCRP3012787	hsa_circ_0004665	circBase	chr2	-	15644268	15679480	exonic	NM_015909	NBAS	TTAAGGATGTTAAGTGTCAAGTTTTACAGTCGCCAGGGACAAGAACAGTTCCGAAAGACC	200.667	138.333	7.77734	6.98172	hsa-miR-6874-3p	hsa-miR-24-2-5p	hsa-miR-4655-5p	hsa-miR-4764-3p	hsa-miR-148a-5p
hsa_circRNA_100353	0.0410984	0.260211	2.18508	up	ASCRP3012817	hsa_circ_0003247	circBase	chr1	-	155408117	155429689	exonic	NM_018489	ASH1L	TTACCAGAGGAAGAAGAGCAAGAGAATAATAAAAGGCTCCCAGCCAACCTCTGATAAACC	545.5	332.833	9.27659	8.1489	hsa-miR-627-3p	hsa-miR-329-5p	hsa-miR-25-3p	hsa-miR-378a-3p	hsa-miR-766-5p
hsa_circRNA_003428	0.0203971	0.189515	1.53029	up	ASCRP3012853	hsa_circ_0003428	circBase	chr18	+	51804072	51813781	exonic	NM_007195	POLI	TTAGGGACAGAATTACTGGAAGAATTTAGTCCAGTTGTTGAGAGACTTGGATTTGATGAA	67.6667	49.3333	6.12122	5.50741	hsa-miR-5697	hsa-miR-196a-5p	hsa-miR-520f-3p	hsa-miR-3920	hsa-miR-4748
hsa_circRNA_101573	0.0353755	0.243725	1.62297	up	ASCRP3012856	hsa_circ_0003651	circBase	chr15	-	67528316	67529158	exonic	NM_024666	AAGAB	TTAGTCCAGAGGAGTTGCCTGAGGAGGATGATATCCTTGGAACAGAAGATCTTATTGTGG	420.667	324.333	8.86509	8.16645	hsa-miR-153-5p	hsa-miR-17-3p	hsa-miR-671-5p	hsa-miR-96-5p	hsa-miR-208a-5p
hsa_circRNA_103717	0.00236891	0.0900806	2.41669	up	ASCRP3012860	hsa_circ_0070617	circBase	chr4	-	108614926	108622441	exonic	NM_005443	PAPSS1	TTAGTGTGCATCACAAGTTTCATATCACCTTACACTCAGGGAATGCAGAGAGCAACCAAT	1304.17	728.333	10.5955	9.3225	hsa-miR-520a-5p	hsa-miR-338-3p	hsa-miR-628-5p	hsa-miR-525-5p	hsa-miR-370-3p
hsa_circRNA_101606	0.00348899	0.0987032	1.91096	up	ASCRP3012866	hsa_circ_0002226	circBase	chr15	-	76576097	76588078	exonic	NM_000126	ETFA	TTATATGACTTGGCAGATCAACTACATGCTGCAGGCCTCATTGCTACGATTTCAGAGTAC	262.333	170.667	8.1833	7.249	hsa-miR-493-5p	hsa-miR-647	hsa-miR-612	hsa-miR-96-5p	hsa-miR-330-5p
hsa_circRNA_101605	0.00518055	0.108955	2.05907	up	ASCRP3012867	hsa_circ_0005036	circBase	chr15	-	76576097	76585041	exonic	NM_000126	ETFA	TTATATGACTTGGCAGATCAACTACATGCTGCAGGTGGCACAAGATCTCTGTAAAGTAGC	254	153.333	8.14045	7.09846	hsa-miR-493-5p	hsa-miR-96-5p	hsa-miR-330-5p	hsa-miR-338-3p	hsa-miR-518c-5p
hsa_circRNA_400713	0.00149431	0.0760968	2.28638	up	ASCRP3012871		25242744	chr11	+	12785725	12785981	exonic	NM_021961	TEAD1	TTATCAGACGAAGGCAAAATGTATGGTTTATTTTCTTGAAAAGGCTCCAGGCTTCGGCTT	401.167	215.667	8.8018	7.60874	hsa-miR-6846-3p	hsa-miR-544a	hsa-miR-3127-3p	hsa-miR-188-3p	hsa-miR-5089-5p
hsa_circRNA_104912	5.79684e-05	0.0397277	1.7216	up	ASCRP3012874	hsa_circ_0088475	circBase	chr9	-	126519981	126554909	exonic	NM_020946	DENND1A	TTATCTTCAGGAGCGAAGAGCTGCTTCTGTATCTTAAGATCCTGAGGTGCAGAGGCAATT	77.3333	50	6.34683	5.56307	hsa-miR-485-5p	hsa-miR-376c-3p	hsa-miR-148a-5p	hsa-miR-646	hsa-miR-20b-3p
hsa_circRNA_047879	0.000114628	0.0406204	2.57071	up	ASCRP3012877	hsa_circ_0047879	circBase	chr18	+	60015400	60015482	exonic	NM_003839	TNFRSF11A	TTATGAGCATCTGGGACGGTGCTGTAACAAATGTGAACCAGGTGGCTTTGCAGATCGCTC	286.333	135.5	8.30244	6.94027	hsa-miR-155-5p	hsa-miR-340-3p	hsa-miR-33a-3p	hsa-miR-8068	hsa-miR-764
hsa_circRNA_100698	0.00295922	0.0954538	2.04471	up	ASCRP3012927	hsa_circ_0020249	circBase	chr10	-	123629520	123683844	exonic	NM_007041	ATE1	TTCACCCTTGGAGGCATGTGGGCACATTCCATGACAGTACAGGATTATCAGGATCTCATA	192.5	111.667	7.7049	6.673	hsa-miR-527	hsa-miR-518a-5p	hsa-miR-875-3p	hsa-miR-134-5p	hsa-miR-888-5p
hsa_circRNA_001368	0.0400448	0.256782	1.6213	up	ASCRP3012945	hsa_circ_0001368	circBase	chr3	+	183361267	183390272	exonic	NM_017644	KLHL24	TTCAGCCGTCAGGTGTGGAAATTAAAAGAACACACATATTTTGACTGGGGCTTTGATCAA	251.667	187	8.11197	7.41482	hsa-miR-6792-3p	hsa-miR-6728-5p	hsa-miR-4691-5p	hsa-miR-1287-5p	hsa-miR-6506-5p
hsa_circRNA_102773	0.00285581	0.0930886	1.52102	up	ASCRP3012970	hsa_circ_0004726	circBase	chr2	+	85595808	85598685	exonic	NM_032213	ELMOD3	TTCATGGAAACCACTGGGAGGACCTGGGCTTTCAGGTTGTGAGTACAGAGGTGGTCAGAG	102.667	76	6.75257	6.14753	hsa-miR-181b-3p	hsa-miR-181b-2-3p	hsa-miR-625-5p	hsa-miR-432-5p	hsa-miR-29b-2-5p
hsa_circRNA_104419	0.0196626	0.188341	1.52511	up	ASCRP3012973	hsa_circ_0080845	circBase	chr7	+	77227158	77230123	exonic	NM_002835	PTPN12	TTCATTGCAGGAGGATGAACAAGCAAGAACAGACTACTTCATCAGGACACTCTTACTTGA	321.333	260	8.4927	7.88379	hsa-miR-198	hsa-miR-96-3p	hsa-miR-21-5p	hsa-miR-150-3p	hsa-miR-372-5p
hsa_circRNA_003671	0.0044462	0.104856	1.70768	up	ASCRP3013001	hsa_circ_0003671	circBase	chr13	-	108175911	108176384	intronic	ENST00000375915	FAM155A	TTCCCAAGAAAGCCAAAACGTTGAAAACTCTTCCATATTCAGCAGTGGGGAATTGTCTAC	127.333	86.1667	7.09919	6.32715	hsa-miR-7-2-3p	hsa-miR-7-1-3p	hsa-miR-590-3p	hsa-miR-548as-5p	hsa-miR-548b-5p
hsa_circRNA_102197	0.00164072	0.0780923	1.59605	up	ASCRP3013003	hsa_circ_0008557	circBase	chr17	-	73951646	73952028	exonic	NM_004035	ACOX1	TTCCCAGAGAAAACATGCTGATGAAGTATGCCCAGTTGGAAAGACTTCAAATCATGCAAT	130.833	93.3333	7.09968	6.42517	hsa-miR-494-5p	hsa-miR-410-5p	hsa-miR-128-2-5p	hsa-let-7f-5p	hsa-let-7a-5p
hsa_circRNA_104177	0.0354866	0.243725	1.54103	up	ASCRP3013049	hsa_circ_0077658	circBase	chr6	-	111714078	111793343	exonic	NM_001286431	REV3L	TTCGGTGGGAACAAGATGAAATACCAAGAATAAAACCCAAGACAAGCCACATAAAAGCAA	92.3333	67.5	6.59295	5.96906	hsa-miR-508-3p	hsa-miR-511-5p	hsa-miR-335-3p	hsa-miR-183-5p	hsa-miR-491-3p
hsa_circRNA_006859	0.00389494	0.101494	3.88466	up	ASCRP3013051	hsa_circ_0006859	circBase	chr5	-	73930508	73932323	exonic	NM_003633	ENC1	TTCTAAAGAGAGTGAGCATGAGGAGTGGAAACAAAATGTCAGTCAGTGTGCATGAGAACC	966.667	327.167	10.149	8.19124	hsa-miR-335-3p	hsa-miR-3192-5p	hsa-miR-486-3p	hsa-miR-4692	hsa-miR-4498
hsa_circRNA_403267	0.00038335	0.0482448	1.66921	up	ASCRP3013098		25242744	chr4	+	183522076	183575046	exonic	NM_001080477	TENM3	TTCTGATACCATGCCAACAAACACTGTGTCATTACCTTCTGGAGACAATGAGCAACCTGC	122.167	84.3333	7.0418	6.30263	hsa-miR-3681-3p	hsa-miR-30a-3p	hsa-miR-1301-3p	hsa-miR-30e-3p	hsa-miR-5047
hsa_circRNA_026398	0.00505318	0.108589	2.16654	up	ASCRP3013112	hsa_circ_0026398	circBase	chr12	-	52840434	52844404	exonic	NM_005555	KRT6B	TTCTGTTGAATAAAGCATATTGAGAATGTGAAGTGCGGTTCCTAGAGCAGCAGAACAAGG	113	59.6667	6.90001	5.78462	hsa-miR-3194-3p	hsa-miR-4691-5p	hsa-miR-1226-5p	hsa-miR-5001-3p	hsa-miR-6792-3p
hsa_circRNA_077628	0.00579821	0.11342	1.67159	up	ASCRP3013179	hsa_circ_0077628	circBase	chr6	-	110988636	111095140	exonic	NM_001300963	CDK19	TTGATGGTATCCATTACCTCCATGCAAATTGGGTGCTTCACAGAGACTTGATTCCAGGAG	145	99.6667	7.27134	6.53012	hsa-miR-5011-3p	hsa-miR-7152-5p	hsa-miR-301b-3p	hsa-miR-3977	hsa-miR-130a-3p
hsa_circRNA_079477	0.000435784	0.0505885	1.98042	up	ASCRP3013182	hsa_circ_0079477	circBase	chr7	-	16127151	16317851	exonic	NM_001101417	ISPD	TTGATTTAAAATCTAGAGAATTTCCCAAGAGATTTGTGTAGTTATGGATACAGAAGAAGA	72.6667	40.6667	6.22484	5.23904	hsa-miR-1277-5p	hsa-miR-297	hsa-miR-1277-3p	hsa-miR-3149	hsa-miR-4666a-5p
hsa_circRNA_103794	0.0198521	0.18901	2.04535	up	ASCRP3013215	hsa_circ_0003474	circBase	chr5	+	14293120	14304701	exonic	NM_007118	TRIO	TTGCTTATTCTGAGATGTTTGACTGGATCACACACAACAAAGGCCTGTTTCTAAACAGCT	430.5	269.5	8.92403	7.89169	hsa-miR-190a-5p	hsa-miR-190b	hsa-miR-493-3p	hsa-miR-1301-3p	hsa-miR-614
hsa_circRNA_102353	0.00673578	0.117536	1.62853	up	ASCRP3013230	hsa_circ_0007765	circBase	chr18	+	39607406	39629569	exonic	NM_002647	PIK3C3	TTGGAGTTGGAGACAGGCACCTGGATAACCTTTTGCTAACAAAAACAGGTATGTGATAGT	254.5	192.333	8.14436	7.44079	hsa-miR-335-3p	hsa-miR-515-5p	hsa-miR-519e-5p	hsa-miR-154-5p	hsa-miR-194-5p
hsa_circRNA_101602	0.00865857	0.130373	2.36485	up	ASCRP3013297	hsa_circ_0036399	circBase	chr15	-	76566752	76580286	exonic	NM_000126	ETFA	TTGTTCCCAATGACATGCAAGTTGGACAGACGGGAAAAATAGTAGCACCAAACCTTTTGC	238.5	124	8.03145	6.7897	hsa-miR-96-5p	hsa-miR-338-3p	hsa-miR-107	hsa-miR-103a-3p	hsa-miR-1271-5p
hsa_circRNA_101737	0.037893	0.250221	1.69878	up	ASCRP3013323	hsa_circ_0006434	circBase	chr16	-	18852886	18856973	exonic	NM_015092	SMG1	TTTACAAACGATGGCAACAACGGGAAGCTGCCTTACAAGCACAAAAGAGAAGAGAAAATT	235.333	171.667	8.02864	7.26413	hsa-miR-218-1-3p	hsa-miR-196b-5p	hsa-miR-593-3p	hsa-miR-218-2-3p	hsa-miR-29a-5p
hsa_circRNA_004822	0.000245309	0.0458262	3.49589	up	ASCRP3013394	hsa_circ_0004822	circBase	chr9	-	4286037	4286435	intronic	uc003zig.1	GLIS3	TTTCCTCCAAATCCTGGGAAAGGTTTTTCAGAATGAATGGAAGATCATGCAGCATGAGTC	147.333	47.6667	7.29774	5.49207	hsa-miR-6855-5p	hsa-miR-6808-5p	hsa-miR-615-5p	hsa-miR-3170	hsa-miR-6817-5p
hsa_circRNA_073009	0.0365997	0.246763	2.00471	up	ASCRP3013414	hsa_circ_0073009	circBase	chr5	-	73923233	73925817	exonic	ENST00000302351	ENC1	TTTCTCTTCACTCACTCCATCACTCGATGAGATAATATGAGATTTCTACTTCGGAGAGGC	1023.17	679.833	10.2325	9.22915	hsa-miR-6734-3p	hsa-miR-6793-3p	hsa-miR-6760-5p	hsa-miR-6756-5p	hsa-miR-942-5p
hsa_circRNA_405247	0.000729389	0.0578298	2.36182	up	ASCRP3013422		25070500	chr14	+	65922338	65931191	intronic	ENST00000394586	FUT8	TTTCTTACCATTAGGTTGCTGCTTTTGCTCAGAGGACATCCATGACCCTAATGGTCTTTT	452	238.333	8.99046	7.75056	hsa-miR-1303	hsa-miR-3609	hsa-miR-5189-5p	hsa-miR-33a-3p	hsa-miR-3915
hsa_circRNA_404566	1.14591e-05	0.0284139	2.03294	up	ASCRP3013480		25070500	chr1	+	114128008	114137182	exonic	NM_152900	MAGI3	TTTGTAAGAAAGCCAAAGCCCCTGAAGACTGTGAAGATGGAGGAAACTTCTATGGAACTC	139.5	80	7.22736	6.20379	hsa-miR-6813-5p	hsa-miR-6500-5p	hsa-miR-3160-5p	hsa-miR-152-5p	hsa-miR-6844
hsa_circRNA_401178	0.00389432	0.101494	1.6951	up	ASCRP3013503		25242744	chr13	+	96212385	96212717	exonic	NM_006984	CLDN10	TTTGTTGAGCAAAAGTTATATACAGGCATGTAGAGGACTTATGATCGCTGCTGTCAGCCT	61.6667	40	5.95343	5.19206	hsa-miR-4526	hsa-miR-3660	hsa-miR-6856-5p	hsa-miR-448	hsa-miR-186-5p
hsa_circRNA_100981	0.0118589	0.152221	1.62077	up	ASCRP3013569	hsa_circ_0024737	circBase	chr11	+	123988203	123989796	exonic	NM_014622	VWA5A	TTTTGGAGATGGGGATGCCTAACATGAAGCCAGAAATCTTGCATCACCATGGTGCACTTC	85.6667	61.6667	6.47154	5.77486	hsa-miR-519d-5p	hsa-miR-515-5p	hsa-miR-486-3p	hsa-miR-551b-3p	hsa-miR-519e-5p

## Sheet: down_HE_vs_DE
# Fold Change cut-off: 1.5 # P-value cut-off: 0.05 # Condition pairs: HE_vs_DE # Column A: circRNA, it represents circRNA ID. # Column B: P-value, P-value calculated from unpaired t-test. # Column C: FDR, FDR is calculated from Benjamini Hochberg FDR. # Column D: FC (abs), the absolute ratio (no log scale) of normalized intensities between two conditions. # Column E: Regulation, it depicts which …
HE_vs_DE 1.5 fold down regulated CircRNAs
	P-value and FDR		Fold change and Regulation		Annotations											Group--Raw Intensity		Group--Normalized Intensity		miRNA Binding Sites
circRNA	P-value	FDR	FC (abs)	Regulation	probeID	Alias	source	chrom	strand	txStart	txEnd	circRNA_type	best_transcript	GeneSymbol	Sequence	group-HE(raw)	group-DE(raw)	group-HE(normalized)	group-DE(normalized)	MRE1	MRE2	MRE3	MRE4	MRE5
hsa_circRNA_404245	0.00788961	0.124928	1.51405	down	ASCRP3000077		25242744	chr9	+	114289547	114296633	exonic	NM_133464	ZNF483	AAAAGCTCCCGACTAGTTTCTGCAGGACTGTAAACTGGATTCCTGGAACCTTTGATATTC	203.667	375.333	7.7841	8.38251	hsa-miR-6881-3p	hsa-miR-2355-5p	hsa-miR-4659a-3p	hsa-miR-3913-5p	hsa-miR-4659b-3p
hsa_circRNA_404086	0.00436737	0.103652	1.60523	down	ASCRP3000107		25242744	chr8	-	103850971	103870378	exonic	NM_015878	AZIN1	AAAATTGCACGTAATCACCCAAATGCCAAGGCGAACTTTCTGACCAAGTATACAACTACC	140.167	268.5	7.23306	7.91584	hsa-miR-1283	hsa-miR-26a-5p	hsa-miR-26b-5p	hsa-miR-6837-3p	hsa-miR-4465
hsa_circRNA_016681	0.0197024	0.188432	1.81968	down	ASCRP3000189	hsa_circ_0016681	circBase	chr1	-	226054811	226065294	exonic	NM_014698	TMEM63A	AAAGACCCGTATAGTTTTGGGAGGACAACAATAGCAAACCTACAGACTGAGGAAGACAGG	87.8333	187.333	6.51956	7.38324	hsa-miR-4632-5p	hsa-miR-211-3p	hsa-miR-4529-3p	hsa-miR-6826-5p	hsa-miR-7845-5p
hsa_circRNA_405239	0.00210177	0.0857532	1.55386	down	ASCRP3000304		25070500	chr14	+	58965500	58979345	exonic	NM_014749	KIAA0586	AAATCTGATATTGCACCTTCACAGCAACAAGGACTTGGAAAACAGTGTGGGTGAACTTAG	60.5	104.5	5.93151	6.56737	hsa-miR-4646-5p	hsa-miR-892a	hsa-miR-6878-5p	hsa-miR-448	hsa-miR-578
hsa_circRNA_405110	0.000846827	0.0609806	1.58649	down	ASCRP3000448		25070500	chr12	-	133242062	133244088	intronic	ENST00000320574	POLE	AACCTGGGCTATTGACTTTGTAGAATGTGAAATGGAAGAATCTGTGAGGTGAGCTCTGAG	69.8333	124.833	6.18262	6.84846	hsa-miR-6848-5p	hsa-miR-5787	hsa-miR-6846-5p	hsa-miR-6745	hsa-miR-1271-3p
hsa_circRNA_075671	0.0325117	0.235885	3.4864	down	ASCRP3000459	hsa_circ_0075671	circBase	chr6	+	15374347	15410596	exonic	NM_004973	JARID2	AACGATGTTAGTTCTTCAGATTTTGAAGAAGGGCCGTCGAGGAAAAGGATGACAGTGATG	243	1029.83	7.98658	9.78832	hsa-miR-2682-3p	hsa-miR-6882-3p	hsa-miR-8083	hsa-miR-27a-3p	hsa-miR-4778-3p
hsa_circRNA_068465	0.0329501	0.237477	1.55498	down	ASCRP3000482	hsa_circ_0068465	circBase	chr3	+	186504915	186505671	exonic	NM_001967	EIF4A2	AACTATATTCACAGGAATGGAAGTTGGATACACTTTGTGACTTGTACGAGACACTGACCA	117.833	210.5	6.95044	7.58734	hsa-miR-3938	hsa-miR-1253	hsa-miR-6882-5p	hsa-miR-383-5p	hsa-miR-3191-5p
hsa_circRNA_105005	0.0102209	0.142327	1.76682	down	ASCRP3000493	hsa_circ_0090879	circBase	chrX	-	64743439	64752510	exonic	NM_031206	LAS1L	AACTCCTTCGGATGTTTGTGAATCTTATCTCAGAGAGGAAGACAAAGTTTGCCAAGGTCC	68.6667	131.833	6.07596	6.89711	hsa-miR-766-3p	hsa-miR-877-3p	hsa-miR-22-3p	hsa-miR-593-5p	hsa-miR-26b-3p
hsa_circRNA_104672	0.00662025	0.117512	1.80075	down	ASCRP3000527	hsa_circ_0003304	circBase	chr8	-	103850971	103855975	exonic	NM_015878	AZIN1	AAGAAAATTGCACGTAATCACCCAAATGCCAATTTGTTGCATATTCTAAGGACCCAGACA	108.667	224.333	6.81355	7.66215	hsa-miR-516b-5p	hsa-miR-892a	hsa-miR-335-5p	hsa-miR-1283	hsa-miR-671-3p
hsa_circRNA_034693	0.0046185	0.105411	1.50197	down	ASCRP3000535	hsa_circ_0034693	circBase	chr15	+	41648236	41650456	exonic	NM_016359	NUSAP1	AAGAACACAATTCCATGAATGAACTGAAGGTAACAGAGATTCAAAGGTACCTTCAGAAGG	41.6667	66	5.36217	5.94902	hsa-miR-4748	hsa-miR-4677-5p	hsa-miR-1206	hsa-miR-4464	hsa-miR-136-5p
hsa_circRNA_102726	0.00858833	0.130373	1.65309	down	ASCRP3000585	hsa_circ_0001009	circBase	chr2	-	58449076	58459247	exonic	NM_018062	FANCL	AAGAGATAGGAACTCTTGGTTGGGATAAGGAAGAGACTTCCACCTTAGGATAGTGTTGCC	76.3333	141	6.28951	7.01467	hsa-miR-26a-1-3p	hsa-miR-22-3p	hsa-miR-765	hsa-miR-891b	hsa-miR-503-3p
hsa_circRNA_104546	0.0346503	0.24214	1.61219	down	ASCRP3000727	hsa_circ_0083176	circBase	chr7	+	157174939	157178305	exonic	NM_058246	DNAJB6	AAGTCCTTAACAATAAATGAAGACCCTTTTGAGGACTTCTTTGGGAATCGAAGGGGTCCC	82	147.667	6.38666	7.07569	hsa-miR-495-5p	hsa-miR-573	hsa-miR-765	hsa-miR-583	hsa-miR-181a-2-3p
hsa_circRNA_403912	0.00264299	0.0926835	3.34194	down	ASCRP3000816		25242744	chr7	-	121769414	121773795	exonic	NM_005763	AASS	AATATGGGCTTGTTGGATGAGATTCTAAAACAGTCACCAGGTGTCAAGATGCTGCAAGTA	237.833	1000.5	8.03251	9.7732	hsa-miR-3653-5p	hsa-miR-6783-3p	hsa-miR-660-3p	hsa-miR-4763-5p	hsa-miR-6886-3p
hsa_circRNA_076155	0.00829689	0.128235	2.36503	down	ASCRP3000835	hsa_circ_0076155	circBase	chr6	-	35586872	35604935	exonic	NM_004117	FKBP5	AATCCAAACGAAGGAGCAACAGTAGAAAATTGTCAAAAGAGTGGGGAATGGTGAGGAAAC	121.833	357.833	7.03674	8.2786	hsa-miR-6845-3p	hsa-miR-1468-5p	hsa-miR-642a-5p	hsa-miR-6834-3p	hsa-miR-561-5p
hsa_circRNA_002161	0.00345259	0.0985252	2.71203	down	ASCRP3000836	hsa_circ_0001600	circBase	chr6	-	35586872	35614627	intronic	ENST00000540787	FKBP5	AATCCAAACGAAGGAGCAACAGTAGAAAGTGTTTGCTGACTAGCACTTTGGAGAGTGTAT	81.1667	258.167	6.39487	7.83425	hsa-miR-619-5p	hsa-miR-20b-3p	hsa-miR-367-3p	hsa-miR-153-5p	hsa-miR-665
hsa_circRNA_023977	0.0131108	0.159729	1.65537	down	ASCRP3000842	hsa_circ_0023977	circBase	chr11	-	88029300	88045722	exonic	NM_001814	CTSC	AATCCTAAGCCCTCAGGAGGTTGTGTCTTGTAGCCAGTATGCTCAAGTATAAAGAAGAGG	74	138.167	6.24852	6.97567	hsa-miR-3653-5p	hsa-miR-6516-5p	hsa-miR-584-3p	hsa-miR-3130-5p	hsa-miR-1200
hsa_circRNA_103738	0.00332402	0.0973908	1.53763	down	ASCRP3000868	hsa_circ_0006563	circBase	chr4	+	129752887	129773423	exonic	NM_024900	JADE1	AATGAGATGGTGTTCTGTGACAAATGCAACATCTGTGTGCACCAGGCTGCCTGCTGTTTC	99.1667	177.667	6.71569	7.33639	hsa-miR-616-3p	hsa-miR-639	hsa-miR-637	hsa-miR-670-3p	hsa-miR-619-3p
hsa_circRNA_054469	0.00635604	0.116291	1.75769	down	ASCRP3000906	hsa_circ_0054469	circBase	chr2	+	47635539	47657080	exonic	NM_000251	MSH2	AATGTTATACAGGCTCTGGAAAAACATGAAGGAGCAAAGAATCTGCAGAGTGTTGTGCTT	104.667	213.833	6.78738	7.60107	hsa-miR-26b-3p	hsa-miR-544a	hsa-miR-3156-5p	hsa-miR-3191-5p	hsa-miR-6888-3p
hsa_circRNA_102855	0.0223533	0.196184	1.68267	down	ASCRP3000965	hsa_circ_0057105	circBase	chr2	+	173433468	173460751	exonic	NR_103729	PDK1	AATTTGGAAGCAAAATCACCAGGACAGCCAATACAAGTGGTTTATGTACCATCCCATCTC	223.667	469.667	7.93324	8.68399	hsa-miR-637	hsa-miR-362-5p	hsa-miR-500a-5p	hsa-miR-30a-5p	hsa-miR-511-5p
hsa_circRNA_104785	0.00566332	0.112043	1.51534	down	ASCRP3001064	hsa_circ_0087104	circBase	chr9	-	39165929	39178357	exonic	NM_033655	CNTNAP3	ACACCTATTATTTTGGAGAATCTGAGGTGGTTTATTTTGATGGACAAAGTGCTCTGCTGT	58.1667	96.8333	5.88467	6.48431	hsa-miR-136-5p	hsa-miR-513a-5p	hsa-miR-640	hsa-miR-548b-5p	hsa-miR-550a-5p
hsa_circRNA_102047	0.0120464	0.15318	1.58474	down	ASCRP3001066	hsa_circ_0000759	circBase	chr17	-	35640167	35646430	exonic	NM_198838	ACACA	ACACCTGAAGACCTTAAAGCCAATGCAGACTTTGAAATACTCGTGGGATATGAAGTGGAG	88.5	165.5	6.56208	7.22632	hsa-miR-548b-3p	hsa-miR-34a-3p	hsa-miR-216a-3p	hsa-miR-340-3p	hsa-miR-802
hsa_circRNA_008805	0.00110343	0.0673686	1.5153	down	ASCRP3001077	hsa_circ_0008805	circBase	chr17	+	36614345	36619623	exonic	NM_001199417	ARHGAP23	ACACTCTGGAGCTGTCTATCATGCCCAAGGACGAGGACATCCTCCAGCTGCTGCCACTGG	106.833	189.667	6.82846	7.42807	hsa-miR-759	hsa-miR-136-5p	hsa-miR-6881-3p	hsa-miR-6809-3p	hsa-miR-6792-3p
hsa_circRNA_400060	0.0050938	0.108705	1.84772	down	ASCRP3001250	hsa_circ_0092352	circBase	chr20	-	17929987	17930267	intronic	ENST00000377759	SNX5	ACCAACCTTGGTTTACACAGCATTGGCATTTAATAAGAATATTTGGGCGCCTTCATTCAT	33.6667	64.5	5.00441	5.89016	hsa-miR-19b-2-5p	hsa-miR-545-5p	hsa-miR-200c-5p	hsa-miR-218-2-3p	hsa-miR-19b-1-5p
hsa_circRNA_004516	0.00456867	0.105268	2.01501	down	ASCRP3001255	hsa_circ_0004516	circBase	chr12	+	110922882	110925748	exonic	NM_013300	FAM216A	ACCAAGGAAACTGTTCATGCAAACAGATAGAATCAAAGATGGATACAAAGTGAACTCACA	100.5	237.167	6.72936	7.74015	hsa-miR-5047	hsa-miR-1301-3p	hsa-miR-3925-3p	hsa-miR-4666b	hsa-miR-4710
hsa_circRNA_401174	0.0257419	0.210014	1.53052	down	ASCRP3001359		25242744	chr13	+	94482406	94482798	exonic	NM_005708	GPC6	ACCGAGTTTCCAAGAATTTTTCCGAGAGCTCCTGGAGAATGCAGAAAAGTCACTAAATGA	85.1667	147.667	6.45452	7.06854	hsa-miR-1178-3p	hsa-miR-23a-3p	hsa-miR-23b-3p	hsa-miR-544a	hsa-miR-8073
hsa_circRNA_400080	0.00838761	0.128769	1.68444	down	ASCRP3001414	hsa_circ_0092348	circBase	chr4	+	113568990	113569830	intronic	ENST00000324052	LARP7	ACCTTCCTGAACTAGTTCCCAAAGTAAGTCTGTGGTTTAAATTCTGTCATTGGCTTAACA	56	104.667	5.81706	6.56933	hsa-miR-302b-3p	hsa-miR-302a-3p	hsa-miR-302d-3p	hsa-miR-302c-3p	hsa-miR-302b-5p
hsa_circRNA_402518	0.00154974	0.0761635	1.59103	down	ASCRP3001433		25242744	chr20	+	2636240	2637195	exonic	NM_006392	NOP56	ACGAATCGATTGCTTCTCTGGCATGGACATATCTGCCATTGACTTGATAAACATCGAGAG	88	160.167	6.52093	7.19089	hsa-miR-4316	hsa-miR-760	hsa-miR-5699-5p	hsa-miR-3691-5p	hsa-miR-4793-3p
hsa_circRNA_406494	0.0185539	0.184389	1.84089	down	ASCRP3001452		25070500	chr4	-	84337883	84348873	exonic	NM_133636	HELQ	ACGCCAAGCCAAGCAAATTGTTTCATCAGCAAAGGAACTATAGATTTAGCTTATTGTGAC	67	133.5	6.05982	6.94022	hsa-miR-103a-2-5p	hsa-miR-340-5p	hsa-miR-4793-3p	hsa-miR-548au-3p	hsa-miR-6874-3p
hsa_circRNA_104274	0.0149023	0.167647	1.5618	down	ASCRP3001455	hsa_circ_0078786	circBase	chr6	-	170855190	170858201	exonic	NM_002793	PSMB1	ACGCTGACAAAGATTATTGAAGCAAGACTAAAGTACTATACTGGCAATTGCTGGAGAAGA	89.8333	160.667	6.54519	7.1884	hsa-miR-361-5p	hsa-miR-205-5p	hsa-miR-302c-5p	hsa-miR-424-5p	hsa-miR-217
hsa_circRNA_058161	0.0384079	0.251772	2.34541	down	ASCRP3001491	hsa_circ_0058161	circBase	chr2	+	216977738	216982517	exonic	NM_021141	XRCC5	ACTAATCGTGAGCATGGATGTGATTCAACATGAAACAATGCAGCTGTTGTGCTGTGTATG	92.1667	264	6.58424	7.81408	hsa-miR-545-3p	hsa-miR-6857-5p	hsa-miR-6885-3p	hsa-miR-4450	hsa-miR-487a-5p
hsa_circRNA_001311	0.00550936	0.111784	1.62277	down	ASCRP3001586	hsa_circ_0001311	circBase	chr3	-	53262071	53262344	sense overlapping	NM_001064	TKT	ACTGCTGAAGAAAGAAAATGCCATCATCTATAACAACAATGAGGACTTCCAGGTCGGACA	124.167	238.667	7.0583	7.75676	hsa-miR-6791-5p	hsa-miR-6852-5p	hsa-miR-4763-3p	hsa-miR-4685-5p	hsa-miR-7851-3p
hsa_circRNA_003099	0.017503	0.17992	1.54772	down	ASCRP3001667	hsa_circ_0003099	circBase	chr1	+	44137175	44149475	exonic	NM_014663	KDM4A	ACTTGTGCTGCAGGAGTGTGTCAGTGATGATGATTATTCTGACTCCACTGAAGTCAAATT	110	196	6.85051	7.48065	hsa-miR-6875-3p	hsa-miR-128-3p	hsa-miR-5197-3p	hsa-miR-216a-3p	hsa-miR-6727-3p
hsa_circRNA_401821	0.0464326	0.274847	2.08838	down	ASCRP3001681		25242744	chr17	-	49269563	49270871	exonic	NM_017643	MBTD1	AGAAAAAGGCTAAGTCCCAGCAATACAAAGGACATAAGAAAAGTTACACAAAACTTCCTT	79.5	180.167	6.29908	7.36147	hsa-miR-5195-3p	hsa-miR-4474-3p	hsa-miR-1244	hsa-miR-4659a-3p	hsa-miR-8082
hsa_circRNA_406763	0.000791705	0.0598938	3.17713	down	ASCRP3001707		25070500	chr6	-	35604790	35614627	intronic	ENST00000540787	FKBP5	AGAAATGAACCATTTGTCTTTAGTCTTGGCAAAGGTGTTTGCTGACTAGCACTTTGGAGA	63	224.5	6.00198	7.66971	hsa-miR-1273g-3p	hsa-miR-1285-3p	hsa-miR-619-5p	hsa-miR-1183	hsa-miR-512-5p
hsa_circRNA_005989	0.00309787	0.0959785	2.3938	down	ASCRP3001775	hsa_circ_0005989	circBase	chr3	+	61608136	61608814	intronic	ENST00000295874	PTPRG	AGAATGGATTATGACTGACATGAGCCAACACTTGGATTTGGAAGGTGACAGATTGCAGTA	120.167	337.333	6.98145	8.24075	hsa-miR-4477b	hsa-miR-126-5p	hsa-miR-4446-5p	hsa-miR-548aq-5p	hsa-miR-548j-5p
hsa_circRNA_013058	0.00277316	0.0930234	2.12863	down	ASCRP3001825	hsa_circ_0013058	circBase	chr1	-	85331067	85331842	exonic	uc001dkl.2	LPAR3	AGACGGTGATGACTGTCTTAGCTTCTTTAAATTTCTTTCTAGGATGTTCACTTCTCCACA	86.3333	208.167	6.47109	7.56101	hsa-miR-2682-5p	hsa-miR-6511a-5p	hsa-miR-198	hsa-miR-4692	hsa-miR-6780b-5p
hsa_circRNA_105032	0.000687135	0.0568838	1.91677	down	ASCRP3001980	hsa_circ_0091585	circBase	chrX	+	133607388	133609394	exonic	NM_000194	HPRT1	AGATTTTATCAGACTGAAGAGCTATTGTATTAGTGATGATGAACCAGGTTATGACCTTGA	65.8333	143	6.08223	7.02091	hsa-miR-139-5p	hsa-miR-545-3p	hsa-miR-186-5p	hsa-miR-1468-3p	hsa-miR-135b-5p
hsa_circRNA_000252	0.014469	0.16653	1.65573	down	ASCRP3002042	hsa_circ_0000252	circBase	chr10	+	96347985	96354611	exonic	NM_018063	HELLS	AGCAGCTGCTAAAAGGAAACTGGAAAAGTTGATCATCCATAAAAATTTTAACACCTTTCT	37	64.1667	5.16181	5.88928	hsa-miR-1537-5p	hsa-miR-3921	hsa-miR-4653-5p	hsa-miR-130b-5p	hsa-miR-4999-5p
hsa_circRNA_406338	0.00164962	0.0780923	1.78182	down	ASCRP3002095		25070500	chr3	+	122928045	122978436	exonic	NM_012430	SEC22A	AGCCTGCCTTTACCAGGTCTTCTCTGTTGGTTGAAATGTCTATGATTTTATCTGCCTCAG	465	1062	9.04065	9.874	hsa-miR-30a-3p	hsa-miR-4526	hsa-miR-301b-5p	hsa-miR-145-5p	hsa-miR-4311
hsa_circRNA_029987	0.000831944	0.0605565	1.81713	down	ASCRP3002138	hsa_circ_0029987	circBase	chr13	+	35644044	36220485	exonic	NM_015678	NBEA	AGCTCTGCCATGCACCTGAGTACCTTCAAGTTTAAATCTGAGAGTGATATTCATTTGGCA	86.8333	180.667	6.50031	7.36197	hsa-miR-16-5p	hsa-miR-195-5p	hsa-miR-497-5p	hsa-miR-3145-3p	hsa-miR-6838-5p
hsa_circRNA_006402	0.0109177	0.146364	1.85376	down	ASCRP3002194	hsa_circ_0006402	circBase	chr2	+	47635539	47672796	exonic	NM_000251	MSH2	AGGAAATGATAGAAACAACTTTAGATATGGATCAGGAGCAAAGAATCTGCAGAGTGTTGT	112.833	246.5	6.90693	7.79739	hsa-miR-5703	hsa-miR-26b-3p	hsa-miR-544a	hsa-miR-3156-5p	hsa-miR-3191-5p
hsa_circRNA_030670	0.0403739	0.258278	1.51316	down	ASCRP3002197	hsa_circ_0030670	circBase	chr13	+	98645145	98652899	exonic	NM_002271	IPO5	AGGAACACATTATGCAAATGCTTCAAAATCGCGGTAAATGACTCGTGCTACCAGAATGAT	87	151	6.49962	7.09718	hsa-miR-6807-3p	hsa-miR-5047	hsa-miR-20a-3p	hsa-miR-33b-5p	hsa-miR-3691-3p
hsa_circRNA_042372	3.77393e-05	0.038689	1.72327	down	ASCRP3002225	hsa_circ_0042372	circBase	chr17	+	19445705	19451446	exonic	NM_018242	SLC47A1	AGGACCCAGATGTGTCCAGTTCTTGGTTCAGCTGATGGTGTTCCTGATCAGCTTCATAAG	84.5	167.167	6.46764	7.25279	hsa-miR-6165	hsa-miR-761	hsa-miR-6838-5p	hsa-miR-3619-5p	hsa-miR-195-5p
hsa_circRNA_403850	0.0112651	0.149308	1.73334	down	ASCRP3002271		25242744	chr7	-	77973094	77998530	exonic	NM_012301	MAGI2	AGGATGGAAAAATGGAAACAGAGCTTCCATATGGCTGGGAAAAAATCGATGATCCCATTT	48	88.8333	5.54625	6.3398	hsa-miR-1205	hsa-miR-6812-5p	hsa-miR-216b-3p	hsa-miR-6813-5p	hsa-miR-6737-3p
hsa_circRNA_406635	0.00343608	0.0985252	1.97063	down	ASCRP3002373		25070500	chr5	+	89783816	89793552	sense overlapping	NM_006467	POLR3G	AGTAATTCAGGATACAGATTATAAACCAGTGCCACTGAAAACAGGAGAAGGTGAAGAATA	42.8333	88.1667	5.37082	6.34948	hsa-miR-3609	hsa-miR-1277-5p	hsa-miR-3145-3p	hsa-miR-7851-3p	hsa-miR-3121-3p
hsa_circRNA_008891	0.00113181	0.0680546	2.33889	down	ASCRP3002389	hsa_circ_0008891	circBase	chr17	+	74554455	74554682	exonic	ENST00000586942	SNHG16	AGTATGAGAATACGTGTTGACATACAAGCCAGCTATGAGGCCTTTCTTTGTTTGGCATCT	53	138.667	5.75984	6.98567	hsa-miR-297	hsa-miR-6165	hsa-miR-3194-3p	hsa-miR-593-5p	hsa-miR-4714-5p
hsa_circRNA_400446	0.00328718	0.0966487	1.58763	down	ASCRP3002425		25242744	chr1	+	233482187	233498039	exonic	NM_032435	KIAA1804	AGTCGTTTAAAGCTCAAAGATGGACATCGAATCAGTTTACCTTCAGTTTTGCTACTTGAG	84.1667	153.5	6.44718	7.11406	hsa-miR-6736-3p	hsa-miR-6815-3p	hsa-miR-4268	hsa-miR-7157-5p	hsa-miR-365a-5p
hsa_circRNA_400618	0.0223706	0.196184	1.81263	down	ASCRP3002450		25242744	chr10	+	96322568	96333944	exonic	NM_018063	HELLS	AGTGATGCGATGGTACCAAGTAGAAGGCATGGAATGGCTTAGGTTATGAGGAAAAAAAGA	51.5	101.167	5.6518	6.50988	hsa-miR-573	hsa-miR-1263	hsa-miR-6758-3p	hsa-miR-3692-3p	hsa-miR-373-3p
hsa_circRNA_101525	0.048239	0.278793	1.56973	down	ASCRP3002530	hsa_circ_0035381	circBase	chr15	+	55621921	55634000	exonic	NM_004855	PIGB	AGTTTTACCATTCTGTATGGTGTTCTGTGTTTTTTTGCCAGTTGTGCTCCTGGTTCACAT	460.5	886.833	8.9729	9.62341	hsa-miR-124-5p	hsa-miR-624-5p	hsa-miR-802	hsa-miR-302d-3p	hsa-miR-9-5p
hsa_circRNA_064985	0.0343295	0.241779	1.64094	down	ASCRP3002540	hsa_circ_0064985	circBase	chr3	+	42635913	42636490	exonic	NM_016305	SS18L2	ATAAAATACTGTACCAGCATGTGTTACATAGAAATCTCATTTATTTGGCTACCATTGCAG	31.8333	52.6667	4.91365	5.62817	hsa-miR-6876-5p	hsa-miR-136-5p	hsa-miR-3140-3p	hsa-miR-154-5p	hsa-miR-4533
hsa_circRNA_080091	0.0472239	0.276915	1.60677	down	ASCRP3002547	hsa_circ_0080091	circBase	chr7	+	44839300	44842716	exonic	uc003tlw.3	PPIA	ATAAACATCAAACATCTTTTCATTAGGTGGTGACTTCACACGCCATAATGGCACTGGTGG	64	108.5	5.94987	6.63403	hsa-miR-510-5p	hsa-miR-6822-5p	hsa-miR-4776-3p	hsa-miR-1273h-5p	hsa-miR-509-5p
hsa_circRNA_402554	0.00217008	0.0864566	3.61366	down	ASCRP3002624		25242744	chr20	+	31383214	31388104	exonic	NM_006892	DNMT3B	ATACGTGAACGACGTGAGGAACATCACAAAGAAAAATAGAACAAGACTCGAAGACGCACA	200.167	912.833	7.78885	9.64231	hsa-miR-4734	hsa-miR-6826-3p	hsa-miR-6795-3p	hsa-miR-670-3p	hsa-miR-6741-3p
hsa_circRNA_103702	0.0097516	0.139658	1.81093	down	ASCRP3002836	hsa_circ_0070446	circBase	chr4	+	94006145	94032104	exonic	NM_001510	GRID2	ATCCTGCTACAGCCAAATCCTTCATTACTGAGCCTGTGAACTTATGAATCAAGGCATCTT	115.5	248.667	6.94484	7.80157	hsa-miR-370-3p	hsa-miR-93-3p	hsa-miR-346	hsa-miR-615-5p	hsa-miR-376b-3p
hsa_circRNA_002944	0.00192662	0.0831536	1.67669	down	ASCRP3002876	hsa_circ_0002944	circBase	chr14	+	64905813	64908171	exonic	NM_005956	MTHFD1	ATCTCATGCAGACACTGGAGTGTTGGATACCAATGATAGATTCCTGAGGAAGATCACGAT	44.3333	79.3333	5.47785	6.22347	hsa-miR-7161-3p	hsa-miR-6862-3p	hsa-miR-4697-3p	hsa-miR-5088-3p	hsa-miR-6873-3p
hsa_circRNA_101930	0.0435628	0.267197	1.57548	down	ASCRP3002890	hsa_circ_0006105	circBase	chr17	-	1257504	1265302	exonic	NM_006761	YWHAE	ATCTGACACTATGGACTTCAGACATGCAGGGTGACGGTTGAGACTGAGCTAAAGTTAATC	183.5	350.333	7.62265	8.27844	hsa-miR-148b-5p	hsa-miR-19b-1-5p	hsa-miR-215-3p	hsa-miR-19b-2-5p	hsa-miR-16-2-3p
hsa_circRNA_104528	0.02795	0.217085	1.59155	down	ASCRP3002907	hsa_circ_0006890	circBase	chr7	+	152480271	152498816	exonic	NM_020445	ACTR3B	ATCTTCGAGCTGAACCTGAGGACCATTATTTTTTAATGGTATACCAAGCTTGGCTACGCA	155.333	296.5	7.38281	8.05325	hsa-miR-135a-5p	hsa-miR-135b-5p	hsa-miR-548d-3p	hsa-miR-587	hsa-miR-448
hsa_circRNA_073248	0.0414716	0.26093	2.72272	down	ASCRP3002959	hsa_circ_0073248	circBase	chr5	+	85915169	85916583	exonic	NM_001867	COX7C	ATGACGTGAAAATTTGCCATTTTCAGTGGAAAACAAGTGGTCGTTACTAGCTAAGATGTG	66.6667	190.333	5.94423	7.38928	hsa-miR-7853-5p	hsa-miR-3180-5p	hsa-miR-525-5p	hsa-miR-548k	hsa-miR-4802-5p
hsa_circRNA_100661	0.0455011	0.273047	1.77203	down	ASCRP3002968	hsa_circ_0005796	circBase	chr10	-	101659675	101659823	exonic	NM_015221	DNMBP	ATGAGAAGATCCAGAAGCATCTTCAGGACTCCTTGGCAGATCTGAAGACCTGTGTTTCTT	262.167	584.167	8.175	9.00041	hsa-miR-643	hsa-miR-567	hsa-miR-545-5p	hsa-miR-301a-3p	hsa-miR-670-3p
hsa_circRNA_400058	0.0200185	0.189252	1.61957	down	ASCRP3003006	hsa_circ_0092300	circBase	chr2	-	232321027	232321307	intronic	ENST00000322723	NCL	ATGCAATGGCAGTAGCACTCTCGGTGCTTTGTTTATTTTTTGCACAAATTCTGTGTTTCC	27.3333	43.5	4.63811	5.33373	hsa-miR-383-5p	hsa-miR-324-3p	hsa-miR-520g-5p	hsa-miR-222-5p	hsa-miR-519c-5p
hsa_circRNA_400023	0.00760453	0.123074	1.74671	down	ASCRP3003025	hsa_circ_0092322	circBase	chr12	+	31239380	31239700	intronic	ENST00000228264	DDX11	ATGCCCTCACGTTTCAGGAGATAACGTGAGCTCCAGGCTGCGCATGTGAACTTCGACTTC	87.3333	175.333	6.5009	7.30554	hsa-miR-874-3p	hsa-miR-197-3p	hsa-miR-671-5p	hsa-miR-612	hsa-miR-328-5p
hsa_circRNA_012172	0.0417553	0.261524	1.58687	down	ASCRP3003106	hsa_circ_0012172	circBase	chr1	+	45241245	45244412	exonic	NM_001012	RPS8	ATGTAATAAAGGTGTTTATTGTTTTGTTCCCACACTCTTTCCAGCCAGCGCCGAGCGATG	166.667	311.333	7.45523	8.12141	hsa-miR-578	hsa-miR-6764-5p	hsa-miR-665	hsa-miR-6809-3p	hsa-miR-6760-3p
hsa_circRNA_400099	0.000195022	0.0458262	1.70241	down	ASCRP3003114	hsa_circ_0092350	circBase	chr9	+	133491152	133491392	intronic	ENST00000319725	FUBP3	ATGTATATATTGAGTCTACTCTGTGAGAAGGGTCATGTTGGATGGGGGAATCCCCCTTTC	54.8333	102.333	5.79901	6.56659	hsa-miR-185-5p	hsa-miR-541-5p	hsa-miR-411-5p	hsa-miR-200a-3p	hsa-miR-376b-3p
hsa_circRNA_400103	0.00600749	0.113905	1.60803	down	ASCRP3003162	hsa_circ_0092346	circBase	chrX	-	71496584	71496784	intronic	ENST00000316084	RPS4X	ATTAAAAAGGCTTCCTTACTCTTTTTAAAGTAAAATTCTTTTCCTCCCGGGCCGGAGCCG	115.333	216.667	6.93128	7.61658	hsa-miR-766-3p	hsa-miR-671-5p	hsa-miR-524-5p	hsa-miR-155-5p	hsa-miR-198
hsa_circRNA_067680	0.00146467	0.0754017	2.43836	down	ASCRP3003188	hsa_circ_0067680	circBase	chr3	+	143704384	143704688	exonic	NM_173552	C3orf58	ATTAGACAAAAGTTTTCCGTCTGATGAAGGTTGGCCATTTGCAAAGTATCTTGGAGCTTG	69.6667	185.333	6.11031	7.39622	hsa-miR-548w	hsa-miR-548ak	hsa-miR-548ar-5p	hsa-miR-548bb-5p	hsa-miR-6831-5p
hsa_circRNA_068109	0.0145583	0.166622	1.50333	down	ASCRP3003233	hsa_circ_0068109	circBase	chr3	+	179424721	179439377	exonic	NM_003940	USP13	ATTCCAGAGAGCGTAACAATTGCTTGTGATGCAGTTCTCAGCTCAAAATCTCCATACAGA	96.6667	168.5	6.67297	7.26113	hsa-miR-345-5p	hsa-miR-6838-3p	hsa-miR-4720-5p	hsa-miR-664a-3p	hsa-miR-1255b-2-3p
hsa_circRNA_070445	0.00133484	0.0730687	1.52987	down	ASCRP3003244	hsa_circ_0070445	circBase	chr4	+	94006145	94006430	exonic	NM_001510	GRID2	ATTCTATGATAGTGAATACGCCTGTGAACTTATGAATCAAGGCATCTTGGCCCTGGTCAG	51.8333	87	5.72564	6.33905	hsa-miR-4727-5p	hsa-miR-1267	hsa-miR-6802-5p	hsa-miR-1262	hsa-miR-346
hsa_circRNA_008603	0.000223349	0.0458262	2.3895	down	ASCRP3003301	hsa_circ_0008603	circBase	chr17	+	19554859	19575269	exonic	NM_000382	ALDH3A2	ATTGTAGCCGCTGTGCTTGTCAAGAGTGAATTCAATGTGTACAGTCAGGAAGTCATTACT	76.6667	207.833	6.3125	7.56921	hsa-miR-6072	hsa-miR-6891-3p	hsa-miR-6813-5p	hsa-miR-6878-3p	hsa-miR-141-5p
hsa_circRNA_103889	0.0164955	0.175042	1.55525	down	ASCRP3003355	hsa_circ_0001497	circBase	chr5	-	74046403	74047318	exonic	NM_032380	GFM2	ATTTGATGCCTCTGCTGGTGTAGAGATGTTGATGATGGAGACACAGTGACAGATTTCATG	114	206.833	6.9021	7.53925	hsa-miR-635	hsa-miR-194-5p	hsa-miR-411-3p	hsa-miR-372-5p	hsa-miR-130b-5p
hsa_circRNA_102655	0.0158764	0.171963	1.80681	down	ASCRP3003459	hsa_circ_0000987	circBase	chr2	+	30748452	30756180	exonic	NM_182551	LCLAT1	CAAAGCGAGTCTCAAAGGTGTTCCTGGATTTGAATCATGGTGTCATGGAAAGGGATTTAC	180.167	401	7.60274	8.45619	hsa-miR-519e-5p	hsa-miR-515-5p	hsa-miR-873-5p	hsa-let-7f-5p	hsa-let-7d-5p
hsa_circRNA_103392	0.0258322	0.210058	1.61932	down	ASCRP3003534	hsa_circ_0001974	circBase	chr3	-	53267171	53269190	exonic	NM_001064	TKT	CAACAGCCATCATTGCCAAGACCTTCAAGGGCCGAGGGATCACGGCTACCGAGTCTATTG	172.333	338.667	7.53555	8.23093	hsa-miR-668-3p	hsa-miR-194-3p	hsa-miR-182-5p	hsa-miR-588	hsa-miR-494-5p
hsa_circRNA_406106	0.0132448	0.160111	1.54028	down	ASCRP3003726		25070500	chr20	-	35526224	35526947	exonic	NM_015474	SAMHD1	CAATATTTTGTTCAGTGGTGTGCAGACAGAAATTTCACCAAGCCGCAGGTTATCAACATG	56.5	94	5.80482	6.42801	hsa-miR-4743-3p	hsa-miR-6805-3p	hsa-miR-5691	hsa-miR-3120-5p	hsa-miR-3194-3p
hsa_circRNA_400517	0.00101233	0.0654347	2.10964	down	ASCRP3003744		25242744	chr10	-	13375816	13378350	exonic	NM_012247	SEPHS1	CAATGAATTTATCATGGCAGGATAGCGTGTGCCAATGTCCTCAGTGACCTCTATGCAATG	81	192.833	6.38609	7.46308	hsa-miR-5701	hsa-miR-6866-3p	hsa-miR-5695	hsa-miR-23c	hsa-miR-6840-3p
hsa_circRNA_101248	0.00323428	0.0964825	1.70883	down	ASCRP3003746	hsa_circ_0029976	circBase	chr13	+	35615069	35644989	exonic	NM_015678	NBEA	CAATGACAGTCAAGTGGAAACAACTGTCTGCTGGTTGGTGGAGAATTTGACTTGGAGATG	76.5	147.333	6.30648	7.07948	hsa-miR-215-3p	hsa-miR-485-3p	hsa-miR-96-3p	hsa-miR-34a-5p	hsa-miR-449b-5p
hsa_circRNA_103739	0.00242531	0.0910088	1.66756	down	ASCRP3003750	hsa_circ_0070953	circBase	chr4	+	129767529	129773423	exonic	NM_024900	JADE1	CAATGAGATGGTGTTCTGTGACAAATGCAACATCTGTGTGCACCAGGTGTTTAGGACAGA	94	179	6.62011	7.35784	hsa-miR-616-3p	hsa-miR-670-3p	hsa-miR-619-3p	hsa-miR-584-3p	hsa-miR-499a-3p
hsa_circRNA_102710	0.0232347	0.200169	1.55368	down	ASCRP3004107	hsa_circ_0054404	circBase	chr2	-	44206964	44209573	exonic	NM_133259	LRPPRC	CAGAATTTGCTCATAGGATATGGGACACACTTCAGAAATTAGAGGACTACTGAGCCCAGC	157.833	294	7.40986	8.04555	hsa-miR-103a-2-5p	hsa-miR-589-5p	hsa-miR-22-5p	hsa-miR-202-5p	hsa-miR-601
hsa_circRNA_104869	0.00463412	0.105411	1.56843	down	ASCRP3004126	hsa_circ_0003697	circBase	chr9	-	114195512	114206774	exonic	NM_001080398	KIAA0368	CAGACCTGGAATTGAAAAGCAAACAGAGGTAATGGAACTGCTGGTCCATCTGAATAAACG	95.6667	173	6.66256	7.31188	hsa-miR-761	hsa-miR-548b-3p	hsa-miR-485-5p	hsa-miR-34c-3p	hsa-miR-452-5p
hsa_circRNA_103703	0.00412787	0.103101	1.9619	down	ASCRP3004180	hsa_circ_0070449	circBase	chr4	+	94128554	94159641	exonic	NM_001510	GRID2	CAGAGGTGTTCGAAAAGTTGTGGAGACTAATTTGGTTGCTTTTGACTGTCACTGGATCAT	138.167	324	7.2104	8.18265	hsa-miR-519e-5p	hsa-miR-515-5p	hsa-miR-136-5p	hsa-miR-758-5p	hsa-miR-654-3p
hsa_circRNA_092568	0.0183025	0.183926	1.79229	down	ASCRP3004316	hsa_circ_0001689	circBase	chr7	-	26232870	26232993	exonic	NM_002137	HNRNPA2B1	CAGGAACATGGGGGGACCATATGGTGGAGGAAATTATGGAAGTGGAAATTACAATGATTT	106.667	225.5	6.83278	7.67458	hsa-miR-4716-5p	hsa-miR-3074-5p	hsa-miR-6826-3p	hsa-miR-6777-3p	hsa-miR-205-5p
hsa_circRNA_001586	0.000340139	0.0467379	3.24469	down	ASCRP3004340	hsa_circ_0001586	circBase	chr6	-	26158407	26199796	sense overlapping	NM_003530	HIST1H3D	CAGGAGCAGACTTGGTAGGTTCAGGCATGATAAATAAACACTTCGTCCACAACCTAAAGA	217.667	884.167	7.90146	9.59954	hsa-miR-619-5p	hsa-miR-4739	hsa-miR-7851-3p	hsa-miR-5787	hsa-miR-1273g-3p
hsa_circRNA_402549	0.00206254	0.0857532	2.61699	down	ASCRP3004360		25242744	chr20	+	31376659	31381401	exonic	NM_006892	DNMT3B	CAGGCAGTAGGAAATTAGAATCAAGGAAATACGGATGGGAAGGAGTTTGGAATAGGGGAC	152.833	478	7.34222	8.73012	hsa-miR-5008-5p	hsa-miR-1225-3p	hsa-miR-6856-3p	hsa-miR-6815-5p	hsa-miR-6865-5p
hsa_circRNA_004674	0.00467351	0.105428	1.76582	down	ASCRP3004408	hsa_circ_0004674	circBase	chr7	+	87593948	87607727	exonic	ENST00000412441	ADAM22	CAGGTTGATGCCTTTGGAACGTCATTCATTCTCGATGTCGTGCTAAATCAATTCAGATGT	74	146.5	6.24606	7.0664	hsa-miR-4757-3p	hsa-miR-490-3p	hsa-miR-6079	hsa-miR-619-3p	hsa-miR-4774-5p
hsa_circRNA_405852	0.0169573	0.176782	1.52197	down	ASCRP3004551		25070500	chr2	-	37347101	37349807	exonic	NM_002759	EIF2AK2	CATAGAGATCTTAAGGAAGGCGGAGCGTGAAGTAAAAGCATTGGCAAAACTTGATCATGT	46.1667	71.8333	5.44697	6.0529	hsa-miR-3664-3p	hsa-miR-7151-5p	hsa-miR-4518	hsa-miR-548an	hsa-miR-204-5p
hsa_circRNA_065532	0.0053846	0.11087	1.6952	down	ASCRP3004594	hsa_circ_0065532	circBase	chr3	+	49059778	49060201	exonic	NM_199069	NDUFAF3	CATCACCGAAGACAGCTTTTCCCTCTTCTGGTTGCTGGAGCCCCGGATAGGGCCCCGCGG	471.667	1072.67	9.08214	9.84359	hsa-miR-4468	hsa-miR-1909-3p	hsa-miR-6722-3p	hsa-miR-6509-3p	hsa-miR-8060
hsa_circRNA_406987	0.0347651	0.242689	1.9501	down	ASCRP3004674		25070500	chr7	+	102031075	102031556	intronic	ENST00000462601	PRKRIP1	CATCTGTGTGACCATGTTATTGAATGTCAGGCTCTGCTGGACACTGCATGTCCAAACGTC	52.8333	116.833	5.74735	6.7109	hsa-miR-891a-3p	hsa-miR-6791-5p	hsa-miR-500b-3p	hsa-miR-4456	hsa-miR-504-5p
hsa_circRNA_401506	0.00246423	0.0910088	1.52129	down	ASCRP3004712		25242744	chr16	-	746772	747419	exonic	NM_153350	FBXL16	CATGAGCCTCAAGCGCTCCACCATCACGGACGCAGGCCTCGAGAGCGTGCCAGGAAGATG	76.1667	130.333	6.29045	6.89575	hsa-miR-5001-5p	hsa-miR-4498	hsa-miR-4685-5p	hsa-miR-5589-5p	hsa-miR-6803-5p
hsa_circRNA_405719	0.0497021	0.281356	1.86953	down	ASCRP3004850		25070500	chr19	-	5214371	5220364	exonic	NM_002850	PTPRS	CATTCTGCGTCAGGACATTCTCTCTGCACAAGGAGCTATTTCATTGTGATGGTGCCACTG	148.333	334	7.28451	8.18718	hsa-miR-3605-3p	hsa-miR-637	hsa-miR-4677-5p	hsa-miR-3620-5p	hsa-miR-1587
hsa_circRNA_403160	0.0422108	0.263147	1.61697	down	ASCRP3004878		25242744	chr4	+	83372195	83378191	exonic	NM_021204	ENOPH1	CATTGGGTGCTCAACCAACAACATTTTGTTTCTGACAGATGTTACTCGAGGCTGAAGAGG	49.5	84.5	5.59517	6.28846	hsa-miR-186-5p	hsa-miR-6792-3p	hsa-miR-3692-3p	hsa-miR-452-3p	hsa-miR-5010-3p
hsa_circRNA_014280	0.0351227	0.243093	1.52754	down	ASCRP3004978	hsa_circ_0014280	circBase	chr1	-	153640928	153642354	exonic	NM_004515	ILF2	CCAATTCTGCTGAACAGGTTCAGGCCCTTTGTACCACATATCCCATTTGACTTCTATTTG	275	531.5	8.24173	8.85294	hsa-miR-764	hsa-miR-377-3p	hsa-miR-505-5p	hsa-miR-3121-3p	hsa-miR-653-3p
hsa_circRNA_053000	0.0366999	0.247096	1.55473	down	ASCRP3005312	hsa_circ_0053000	circBase	chr2	+	25037244	25038625	exonic	NM_024322	CENPO	CCGGCTTCAGGTGAAAGCATGTATTGCCAATGTAGAACCCAACCAAACAGTGGAGATCAA	108.667	194.333	6.82444	7.46111	hsa-miR-8052	hsa-miR-3136-5p	hsa-miR-4681	hsa-miR-3607-3p	hsa-miR-1236-3p
hsa_circRNA_100681	0.0161295	0.173067	1.64141	down	ASCRP3005402	hsa_circ_0019985	circBase	chr10	-	108458971	108469099	exonic	NM_052918	SORCS1	CCTCTATGAGATTCACATTATCTAACTTGCCGAATGCAGAACTGTACAGAGGCCAACAGG	47.1667	83	5.55035	6.26528	hsa-miR-29a-5p	hsa-miR-433-3p	hsa-miR-569	hsa-miR-586	hsa-miR-143-5p
hsa_circRNA_003211	0.0017614	0.0793279	1.69544	down	ASCRP3005459	hsa_circ_0003211	circBase	chr3	-	32576002	32578596	exonic	NM_016141	DYNC1LI1	CCTGCTGTTGTTGTGGAAAAGGATGCAGTATTTATTGTGATGCCATTAGTGTATTGGAGA	117.833	234.333	6.95296	7.71462	hsa-miR-3529-3p	hsa-miR-4791	hsa-miR-372-3p	hsa-miR-4427	hsa-miR-3692-3p
hsa_circRNA_405315	0.0134364	0.161124	1.66299	down	ASCRP3005496		25070500	chr15	+	40231705	40258044	exonic	NM_001013703	EIF2AK4	CCTTACCAGTCAAGAAAAAGAGAAGATTGATAAGTGCAAAAAGCAGGTCAAAGAGCCCCC	68.6667	126.667	6.11707	6.85085	hsa-miR-6809-3p	hsa-miR-4753-3p	hsa-miR-6772-3p	hsa-miR-942-5p	hsa-miR-22-5p
hsa_circRNA_104101	0.00181851	0.0813556	3.22703	down	ASCRP3005562	hsa_circ_0001599	circBase	chr6	-	35586872	35610620	exonic	NM_004117	FKBP5	CGAAGGAGCAACAGTAGAAAGTTCTCTACTTAAAAGACAATGACTACTGATGAAGGTGCC	123	487.333	7.04194	8.73215	hsa-miR-1468-5p	hsa-miR-642a-5p	hsa-miR-561-5p	hsa-miR-29b-1-5p	hsa-miR-708-5p
hsa_circRNA_404185	0.013815	0.162761	1.65258	down	ASCRP3005621		25242744	chr9	-	80143984	80144169	exonic	NM_004297	GNA14	CGATGGACACGCTAAGGATACAGTATGTGTGTGAACAGAATAAGGAACTGGTGAAAGTGG	62	112.5	5.95747	6.68219	hsa-miR-5011-3p	hsa-miR-4327	hsa-miR-4661-5p	hsa-miR-6846-3p	hsa-miR-1537-5p
hsa_circRNA_005755	0.0036045	0.0998728	1.75698	down	ASCRP3005643	hsa_circ_0005755	circBase	chr7	-	105260646	105264714	exonic	NM_020725	ATXN7L1	CGCACTAAACTCCATGGTAGAAAAACACCTGAATTCACAGATGTGGAAACCATCATCTGC	54.6667	102.833	5.76054	6.57363	hsa-miR-608	hsa-miR-1293	hsa-miR-7153-5p	hsa-miR-6812-5p	hsa-miR-760
hsa_circRNA_046142	0.0410193	0.260211	2.44638	down	ASCRP3005725	hsa_circ_0046142	circBase	chr17	-	79476996	79479386	exonic	NM_001614	ACTG1	CGTCATTGTGTAAGGAAAAATAAAAGTGCTGCCGTAACCAAGTCGCAATGGAAGAAGAGA	102.833	300.333	6.7119	8.00255	hsa-miR-3190-5p	hsa-miR-6762-5p	hsa-miR-3190-3p	hsa-miR-6801-5p	hsa-miR-6876-5p
hsa_circRNA_400516	0.0075831	0.123074	1.65716	down	ASCRP3005873		25242744	chr10	-	13370350	13387028	exonic	NM_012247	SEPHS1	CTACCAGGAGGCGATGATGAACATGGCGAGGCTCAACAGGACAGGTGGATCCATAAAGAA	71	132.167	6.17919	6.9079	hsa-miR-6743-3p	hsa-miR-96-5p	hsa-miR-6845-3p	hsa-miR-4799-3p	hsa-miR-6787-3p
hsa_circRNA_104787	0.0123472	0.155262	1.55722	down	ASCRP3005878	hsa_circ_0087159	circBase	chr9	-	72338241	72356774	exonic	NM_001099666	PTAR1	CTACCCAGGACATGAAACCCTTTGGTGTCATAGAATTGATAGATGTCACATGTACCCTGC	58.5	97.3333	5.84933	6.4883	hsa-miR-500a-5p	hsa-miR-512-3p	hsa-miR-653-5p	hsa-miR-627-3p	hsa-miR-766-5p
hsa_circRNA_103020	0.0215391	0.193599	1.6979	down	ASCRP3006037	hsa_circ_0001137	circBase	chr20	+	31376659	31380576	exonic	NM_006892	DNMT3B	CTCAAACCCAACAACACGCAACCAGGATGGGAAGGAGTTTGGAATAGGGGACCTCGTGTG	173	361.5	7.54981	8.31357	hsa-miR-671-5p	hsa-miR-106b-5p	hsa-miR-93-5p	hsa-miR-19b-1-5p	hsa-miR-106a-5p
hsa_circRNA_400032	0.00396848	0.101498	1.9821	down	ASCRP3006422	hsa_circ_0092301	circBase	chr17	+	25931974	25932214	intronic	ENST00000268763	KSR1	CTCTTTCCTGGACAATTAGATGTTGCTCACAGGTAGGTATTGGACCAGGGTCAAGAACCA	95.6667	219	6.63696	7.62399	hsa-miR-221-5p	hsa-miR-622	hsa-miR-345-5p	hsa-miR-612	hsa-miR-324-5p
hsa_circRNA_403531	0.0083179	0.128235	1.80132	down	ASCRP3006424		25242744	chr6	-	1960100	1961200	exonic	NM_001500	GMDS	CTCTTTGCAGTGAACGGCATTCTCTTCAATCATGAGAGTCCCAGAAGAGATTTCCTTTGA	57.6667	112.333	5.81962	6.66868	hsa-miR-1909-5p	hsa-miR-6737-5p	hsa-miR-4655-5p	hsa-miR-6782-5p	hsa-miR-3189-5p
hsa_circRNA_101415	0.00114622	0.0680546	1.52872	down	ASCRP3006504	hsa_circ_0032777	circBase	chr14	+	77930940	77934851	exonic	NM_012111	AHSA1	CTGAGAAACATATTGTGATGAAGTGGAGGTTTAAATCTTGGCCAGAGGAGTTCACCCAGG	125.833	228	7.07457	7.68689	hsa-miR-193b-5p	hsa-miR-1296-3p	hsa-miR-632	hsa-miR-136-5p	hsa-miR-324-3p
hsa_circRNA_007901	0.0165925	0.175519	1.91588	down	ASCRP3006750	hsa_circ_0007901	circBase	chr8	+	98827555	98837381	exonic	NM_018407	LAPTM4B	CTGGTTTATGTTACCAGCAATGACACTACGACATGTGCATTGCCATTGCGATTTCTCTTC	83.1667	176	6.39462	7.33262	hsa-miR-4490	hsa-miR-3913-3p	hsa-miR-4299	hsa-miR-3156-5p	hsa-miR-133a-5p
hsa_circRNA_104566	0.00762196	0.123074	1.89578	down	ASCRP3006806	hsa_circ_0004458	circBase	chr8	-	18656804	18662408	exonic	NM_015310	PSD3	CTGTGCAATAATGCTTCTTAATACCGATCTACATGGCCACCAATGCTGGGGTGAAAACAA	315.833	742.333	8.4435	9.36629	hsa-miR-450b-5p	hsa-miR-205-3p	hsa-miR-95-5p	hsa-miR-329-5p	hsa-miR-19b-2-5p
hsa_circRNA_092572	0.00277675	0.0930234	1.99682	down	ASCRP3006821	hsa_circ_0001729	circBase	chr7	-	99696751	99697026	intronic	ENST00000491245	MCM7	CTGTGGGGAAGTGGTAAATAAAGATGTCCTGGACGTTTACATTGAGCATCGGCTAATGAT	167.5	406.333	7.50616	8.50387	hsa-miR-637	hsa-miR-4763-3p	hsa-miR-3175	hsa-miR-3188	hsa-miR-132-3p
hsa_circRNA_102090	0.0222581	0.195645	1.67503	down	ASCRP3006834	hsa_circ_0008601	circBase	chr17	-	42936447	42937911	exonic	NM_004247	EFTUD2	CTGTGTGATGCATGATTTGCGGAAGATGTACTCAGAGATAGACATCAAGGTACCACATCG	64.3333	122.667	6.03056	6.77475	hsa-miR-637	hsa-miR-199a-5p	hsa-miR-487a-5p	hsa-miR-892b	hsa-miR-576-3p
hsa_circRNA_100239	0.0029943	0.0956083	1.51256	down	ASCRP3006891	hsa_circ_0012673	circBase	chr1	-	55340765	55341720	exonic	NM_014762	DHCR24	CTTACGAGCTGGTCCTGGCTGATGGCAGCTTTGTGCGATGCACTCCGATTGTCCGTGTGG	128.5	230.333	7.09707	7.69406	hsa-miR-602	hsa-miR-22-3p	hsa-miR-320b	hsa-miR-320a	hsa-miR-761
hsa_circRNA_400938	0.00060147	0.0551987	1.57787	down	ASCRP3007010		25242744	chr12	-	45097508	45108524	exonic	NM_006159	NELL2	CTTCGAGAGGATAATGCCTACTGTGAAGCGATATGCCAATTTCAAGGACGAACCTACTTT	41.6667	67.8333	5.33517	5.99315	hsa-miR-4638-3p	hsa-miR-1233-3p	hsa-miR-3654	hsa-miR-4742-3p	hsa-miR-6856-3p
hsa_circRNA_404982	0.00140261	0.074386	1.64164	down	ASCRP3007041		25070500	chr12	-	26922281	26943160	intronic	ENST00000545235	ITPR2	CTTCTCTGAACAGGTGCCCTGTTTACAGTTTGTGGTTTTCAAGGTTAGTGGATGACAGAT	46.6667	83.1667	5.5617	6.27684	hsa-miR-1277-5p	hsa-miR-4632-3p	hsa-miR-608	hsa-miR-6825-5p	hsa-miR-1908-3p
hsa_circRNA_100139	0.0267303	0.212714	1.76542	down	ASCRP3007054	hsa_circ_0011279	circBase	chr1	+	31896539	31899670	exonic	NM_018565	SERINC2	CTTCTGTGTCTGCGTGTCCATCGCTGCTGTCCTGCCCAAGGTCCAGGCGTCCTGCCTCTG	369.167	854	8.71724	9.53725	hsa-miR-486-3p	hsa-miR-765	hsa-miR-24-3p	hsa-miR-92a-2-5p	hsa-miR-583
hsa_circRNA_033388	0.0334349	0.238821	1.88025	down	ASCRP3007118	hsa_circ_0033388	circBase	chr14	-	102547074	102550030	exonic	NM_005348	HSP90AA1	CTTGGCCTTACTTGGAATACACGAAGACTCTCAAAATCGGAAGAAGCTTTCAGAGCTGTT	111	251.5	6.86984	7.78076	hsa-miR-4778-3p	hsa-miR-362-5p	hsa-miR-511-5p	hsa-miR-1236-3p	hsa-miR-4742-3p
hsa_circRNA_002134	0.00126168	0.0710871	1.79854	down	ASCRP3007151	hsa_circ_0002134	circBase	chr3	+	61608136	61609229	intronic	ENST00000295874	PTPRG	CTTGTTCAGGAGTGACAGATTGCAGTACGTATTTTAGGACCTGCCACCCATTTTGATTTG	208.5	458.333	7.82863	8.67545	hsa-miR-4477b	hsa-miR-4668-3p	hsa-miR-6764-5p	hsa-miR-126-5p	hsa-miR-548a-5p
hsa_circRNA_103022	0.049403	0.28104	1.73861	down	ASCRP3007222	hsa_circ_0059805	circBase	chr20	+	31383214	31385105	exonic	NM_006892	DNMT3B	CTTTGCAGCAACACGAGCTGCTGCCGAGAACAAGACTCGAAGACGCACAGCTGACGACTC	85.6667	173.5	6.45097	7.24891	hsa-miR-497-5p	hsa-miR-15a-5p	hsa-miR-182-5p	hsa-miR-296-5p	hsa-miR-527
hsa_circRNA_020625	0.0132495	0.160111	1.52384	down	ASCRP3007261	hsa_circ_0020625	circBase	chr11	-	319672	319990	exonic	NM_021034	IFITM3	CTTTTCTACAATGGCATTCAATAAAGTGCACGTGTTTCTGGTGCTTCTAGGGACAGGAAG	43.8333	69.6667	5.39098	5.99868	hsa-miR-6894-5p	hsa-miR-6836-5p	hsa-miR-1295b-3p	hsa-miR-619-5p	hsa-miR-3127-5p
hsa_circRNA_407000	0.00935176	0.135409	1.66914	down	ASCRP3007297		25070500	chr7	-	120478830	120480163	exonic	NM_012338	TSPAN12	GAAAAGAAATCTGTTGCTTCTTGCATGGTTAATGTCCATCAGTGTGTTGGCAGTTTCTGC	89.6667	168.5	6.51799	7.25709	hsa-miR-548ah-5p	hsa-miR-3609	hsa-miR-545-3p	hsa-miR-2114-5p	hsa-miR-7848-3p
hsa_circRNA_077367	0.00968483	0.139036	1.68066	down	ASCRP3007298	hsa_circ_0077367	circBase	chr6	-	90472037	90486414	exonic	NM_014611	MDN1	GAAAAGACAGTGAAACTGGCTCTAGACTGTTTCACAGCAATGCTTTCTGAGCATACAAGC	25.6667	41.6667	4.56109	5.31012	hsa-miR-6885-3p	hsa-miR-4524a-5p	hsa-miR-629-3p	hsa-miR-5087	hsa-miR-6505-3p
hsa_circRNA_403530	0.00625977	0.11563	1.75655	down	ASCRP3007414		25242744	chr6	-	1930336	1961200	exonic	NM_001500	GMDS	GAAATCTGGATGCCAAACGAGATTGGGGCCATGCCAAGGACTATGTGGAGATTTCCTTTG	79.3333	162.5	6.36999	7.18273	hsa-miR-145-5p	hsa-miR-1909-5p	hsa-miR-6737-5p	hsa-miR-4655-5p	hsa-miR-6782-5p
hsa_circRNA_031007	0.00284524	0.0930886	1.80143	down	ASCRP3007537	hsa_circ_0031007	circBase	chr13	-	113999177	114018225	exonic	NM_024719	GRTP1	GAAGAATCTTTTTGGCTGTTAGATGCTCTTGTTGGAAGAATACTACCAGGATCGACCCGT	84.5	174.667	6.45201	7.30115	hsa-miR-661	hsa-miR-1343-3p	hsa-miR-6799-3p	hsa-miR-6753-3p	hsa-miR-6783-3p
hsa_circRNA_001589	0.000754266	0.0578298	5.79765	down	ASCRP3007629	hsa_circ_0001589	circBase	chr6	-	26234499	26234709	sense overlapping	NM_005320	HIST1H1D	GAAGGCAGCTCCGAAGAAAAACATCAAAAAGACTCCTAAGAAGGTAAAGAAGCCAGCAAC	316.667	2478.5	8.48392	11.0194	hsa-miR-6876-3p	hsa-miR-3922-3p	hsa-miR-6813-5p	hsa-miR-27a-5p	hsa-miR-6882-3p
hsa_circRNA_100101	0.00328627	0.0966487	1.58617	down	ASCRP3007773	hsa_circ_0002135	circBase	chr1	+	26581661	26582356	exonic	NM_022778	CEP85	GAATTGATTCGTTTACAGATGGAGCAAATGCAGATTTTTGCAGCTCAAGTGGCAGTCCTC	43.6667	74	5.45869	6.12424	hsa-miR-136-5p	hsa-miR-578	hsa-miR-432-5p	hsa-let-7c-3p	hsa-miR-363-3p
hsa_circRNA_102725	0.0040851	0.103101	1.67833	down	ASCRP3007816	hsa_circ_0004435	circBase	chr2	-	58425728	58459247	exonic	NM_018062	FANCL	GACACCTCAGGGAAGAGACTTCCACCTTAGGATAGTGTTGCCTGAAGATTTACAACTGAA	85.3333	161.833	6.47082	7.21784	hsa-miR-302b-5p	hsa-miR-26a-1-3p	hsa-miR-22-3p	hsa-miR-765	hsa-miR-891b
hsa_circRNA_025402	0.00269645	0.0930234	1.94489	down	ASCRP3007825	hsa_circ_0025402	circBase	chr12	+	9075228	9083523	exonic	NM_004426	PHC1	GACACTTATTAGCTCAGCCACAGCTGGGAAACCTATTGCAGGTAAACCGAACCCTGGGTC	43.8333	88.3333	5.38278	6.34246	hsa-miR-520g-5p	hsa-miR-647	hsa-miR-6738-3p	hsa-miR-5001-3p	hsa-miR-6893-3p
hsa_circRNA_400803	0.027712	0.216805	1.68327	down	ASCRP3007827		25242744	chr11	-	77051690	77060332	exonic	NM_002576	PAK1	GACAGAAACTTGCATGGATGAAGGCCAAATTGCAGCTGTGTGCCGTGAGTGCTTCAGGCA	89.8333	171.333	6.52641	7.27767	hsa-miR-26b-5p	hsa-miR-26a-5p	hsa-miR-4701-5p	hsa-miR-588	hsa-miR-2114-3p
hsa_circRNA_006240	0.00569449	0.112108	1.63604	down	ASCRP3007953	hsa_circ_0006240	circBase	chr19	+	4430545	4432204	exonic	NM_005483	CHAF1A	GACGAGCAGAGATGATGATGACGACATGGGAGAGGATGAAGATGAGGACGATGGTTTCTT	67.5	119.167	6.06734	6.77755	hsa-miR-483-3p	hsa-miR-4695-5p	hsa-miR-939-3p	hsa-miR-6774-5p	hsa-miR-518f-3p
hsa_circRNA_400223	0.022197	0.195475	2.41813	down	ASCRP3008039		25242744	chr1	+	46775568	46775988	exonic	NM_001297565	UQCRH	GACTTCTTGCATGCGAGGGACCATTGCATAGGACTGAGGCTTTCAGTGCATACTGGCAAC	74.6667	199.333	6.2055	7.4794	hsa-miR-1973	hsa-miR-298	hsa-miR-2116-3p	hsa-miR-6868-5p	hsa-miR-3605-3p
hsa_circRNA_101974	0.0127049	0.157775	1.959	down	ASCRP3008098	hsa_circ_0041915	circBase	chr17	+	7478436	7478576	exonic	NM_001416	EIF4A1	GAGAATTGGCTCAGCAGGTTATGATGTGATTGCTCAAGCCCAATCTGGGACTGGGAAAAC	122.167	276.167	6.98781	7.95793	hsa-miR-622	hsa-miR-661	hsa-miR-876-3p	hsa-miR-516a-5p
hsa_circRNA_006919	0.00395072	0.101498	3.00466	down	ASCRP3008115	hsa_circ_0006919	circBase	chr7	-	121753171	121773795	exonic	NM_005763	AASS	GAGACATGCTTTACCCTTATGTTGAAGAAATGTCACCAGGTGTCAAGATGCTGCAAGTAC	187	699.833	7.66923	9.25643	hsa-miR-7152-5p	hsa-miR-1226-3p	hsa-miR-660-3p	hsa-miR-105-5p	hsa-miR-487a-3p
hsa_circRNA_003814	0.0106709	0.144562	1.844	down	ASCRP3008177	hsa_circ_0003814	circBase	chr6	-	90461149	90472249	exonic	NM_014611	MDN1	GAGATATAGTCCGAGTTGTCTCTGCAGGTTATAAACCGGTGGACCATAAGCTTATTTGGC	231.667	523	7.97738	8.86022	hsa-miR-105-5p	hsa-miR-4753-3p	hsa-miR-7853-5p	hsa-miR-4768-3p	hsa-miR-6888-5p
hsa_circRNA_400027	0.0420347	0.262588	2.41377	down	ASCRP3008204	hsa_circ_0092367	circBase	chr15	+	25325262	25326442	intronic	uc001yxh.1	SNURF-SNRPN	GAGATTGTGTGTGGATCGATGCATTTGCAGAAACAAAGATTGTGTGTGGATCGATGATGA	501.667	1622.17	9.11764	10.3889	hsa-miR-324-5p	hsa-miR-561-5p	hsa-miR-671-5p	hsa-miR-613	hsa-miR-422a
hsa_circRNA_103785	0.00337237	0.0978713	1.56951	down	ASCRP3008215	hsa_circ_0071775	circBase	chr5	+	7414685	7521012	exonic	NM_020546	ADCY2	GAGCACCTGGTCTGGCAGGAAGTTGAAGACCATGTGGCGTTTCTAATAACAGTTCCAACT	57.1667	95	5.82047	6.47079	hsa-miR-502-5p	hsa-miR-103a-3p	hsa-miR-30b-3p	hsa-miR-107	hsa-miR-589-3p
hsa_circRNA_083061	0.0349648	0.242924	1.5243	down	ASCRP3008260	hsa_circ_0083061	circBase	chr7	+	152497615	152498816	exonic	NM_020445	ACTR3B	GAGCTGAACCTGAGGACCATTATTTTTTAATGGTATTGCCATCAGAGAGTCAGCAAAGGT	85.6667	151.5	6.48156	7.08971	hsa-miR-135a-5p	hsa-miR-135b-5p	hsa-miR-548aa	hsa-miR-548t-3p	hsa-miR-548d-3p
hsa_circRNA_400101	0.037069	0.247832	2.03622	down	ASCRP3008289	hsa_circ_0092328	circBase	chr9	+	136216037	136216257	intronic	ENST00000315731	RPL7A	GAGGAAAAGCATCGTGCTCTTTGTTCTCAGGTGTTTGTGTGCAGATATGATACATGCTTC	313	815.333	8.42949	9.45538	hsa-miR-18b-5p	hsa-miR-18a-5p	hsa-miR-452-3p	hsa-miR-639	hsa-miR-670-3p
hsa_circRNA_001896	0.0206909	0.190838	1.58764	down	ASCRP3008294	hsa_circ_0001446	circBase	chr4	+	144530863	144566308	sense overlapping	ENST00000511042	GUSBP5	GAGGAACTGTGTGCTCCGTGAGGATGAGTGTCCTCATTTCTCAATTTGCTCTTCATATTA	61.6667	106.5	5.94594	6.61282	hsa-miR-329-5p	hsa-miR-26a-2-3p	hsa-miR-136-5p	hsa-miR-153-5p	hsa-miR-26a-1-3p
hsa_circRNA_100556	0.00258495	0.0921686	2.04304	down	ASCRP3008334	hsa_circ_0003136	circBase	chr10	-	13375816	13387028	exonic	NM_012247	SEPHS1	GAGGAGTGGCTACCACTGTCTGCCAACCCAATGAATTTATCATGTGGATCCATAAAGAAC	86.1667	199.667	6.45996	7.49067	hsa-miR-670-3p	hsa-miR-597-3p	hsa-miR-130b-5p	hsa-miR-140-5p	hsa-miR-125b-1-3p
hsa_circRNA_029412	0.00993787	0.140708	2.24687	down	ASCRP3008351	hsa_circ_0029412	circBase	chr12	-	129563078	130185243	exonic	NM_133448	TMEM132D	GAGGCCAAAACAGTGACGGAAGGTCGAGGGATCCTTGAGAGCATCCAGAGGTTTTCCTTG	68.6667	170.5	6.10328	7.2712	hsa-miR-4268	hsa-miR-5001-5p	hsa-miR-6783-3p	hsa-miR-6807-5p	hsa-miR-4793-3p
hsa_circRNA_406040	0.0126267	0.157145	1.89012	down	ASCRP3008386		25070500	chr2	+	207025605	207025856	intronic	ENST00000236957	EEF1B2	GAGTAAATCATAAACAGGTAGAACATGGACAGCAGCAATTCAACTTTTCCCCACACTGCC	257.833	616.5	8.14866	9.06714	hsa-miR-5090	hsa-miR-153-5p	hsa-miR-6865-3p	hsa-miR-4632-5p	hsa-miR-3131
hsa_circRNA_103540	0.00914722	0.134383	2.08395	down	ASCRP3008525	hsa_circ_0006248	circBase	chr3	-	185638891	185641772	exonic	NM_004593	TRA2B	GATCATACAGGCAAATCCTGATCCTAACTGTTGTCTTGGAGTATTTGGGCTGAGCTTGTA	222.667	588.667	7.94332	9.00264	hsa-let-7a-3p	hsa-miR-98-3p	hsa-let-7f-1-3p	hsa-miR-96-5p	hsa-let-7b-3p
hsa_circRNA_103539	0.000248568	0.0458262	1.89108	down	ASCRP3008558	hsa_circ_0006840	circBase	chr3	-	185638891	185639914	exonic	NM_004593	TRA2B	GATCGGGACTACTATAGCAGATCATACAGGCTAAAGAACGTGCCAATGGAATGGAGCTTG	255.167	608.5	8.14684	9.06606	hsa-miR-539-5p	hsa-miR-22-3p	hsa-miR-558	hsa-miR-433-5p	hsa-miR-138-5p
hsa_circRNA_104044	0.016296	0.174343	1.60238	down	ASCRP3008569	hsa_circ_0075447	circBase	chr6	-	1726649	1742820	exonic	NM_001500	GMDS	GATCTCAAGTACTACCGGCCAACTGAAGTGGCTATGTGGTTGATGTTGCAGAATGATGAG	110.167	204.667	6.85997	7.54019	hsa-miR-188-3p	hsa-miR-335-3p	hsa-miR-580-5p	hsa-miR-659-5p	hsa-miR-139-5p
hsa_circRNA_400596	0.00740369	0.122027	1.78975	down	ASCRP3008623		25242744	chr10	+	75842211	75843271	exonic	NM_003373	VCL	GATGACTGATCAAGTGGCTGACCTCCGTGCCAGGACACTGAAGCCATGAAGAGAGCATTG	74.8333	153.333	6.26115	7.10091	hsa-miR-6511b-3p	hsa-miR-6511a-3p	hsa-miR-324-5p	hsa-miR-1178-3p	hsa-miR-3120-5p
hsa_circRNA_102328	0.0350769	0.242976	1.5096	down	ASCRP3009034	hsa_circ_0000839	circBase	chr18	+	21644103	21649235	exonic	NM_153211	TTC39C	GCCAGGTTTACCTGGCTGTGCTTTCATTTGTAAAACAAGAATTGTCAGAAATCATAGCCC	131.833	234.167	7.13752	7.73169	hsa-miR-670-3p	hsa-miR-320a	hsa-miR-320b	hsa-miR-320c	hsa-miR-548a-3p
hsa_circRNA_101116	0.0031629	0.0964404	1.70917	down	ASCRP3009094	hsa_circ_0027779	circBase	chr12	-	95914772	95918564	exonic	NM_032147	USP44	GCCTACTGCTATAATTCTGAAGGAGCAAAGCGTAGAAGGTTTTCCTCCAAACCAGTTGTA	71.3333	132.167	6.15804	6.93134	hsa-miR-449c-5p	hsa-miR-34c-5p	hsa-miR-637	hsa-let-7e-5p	hsa-miR-449b-5p
hsa_circRNA_102854	0.0146927	0.166812	1.59699	down	ASCRP3009267	hsa_circ_0057104	circBase	chr2	+	173433468	173457776	exonic	NM_002610	PDK1	GCTGTATTCCCTAGAGGGTTACGGGACAGATGCAGTTATCTACATTAAGCAAAATCACCA	202.333	398.667	7.78334	8.4587	hsa-miR-362-5p	hsa-miR-500a-5p	hsa-miR-30a-5p	hsa-miR-30e-5p	hsa-miR-21-3p
hsa_circRNA_000178	0.0130228	0.159305	2.53772	down	ASCRP3009290	hsa_circ_0000549	circBase	chr14	+	70236227	70236759	intronic	ENST00000394366	SRSF5	GCTTGACTAGCCTAGGGAAATAATAATAAAGCCTGTCTGTGTCGTTGGCCTTATGACGAG	189.333	596.667	7.69397	9.03751	hsa-miR-545-3p	hsa-miR-424-5p	hsa-miR-149-5p	hsa-miR-15b-5p	hsa-miR-638
hsa_circRNA_002046	0.00251954	0.0910088	2.01613	down	ASCRP3009341	hsa_circ_0002046	circBase	chr13	-	23939304	23945304	exonic	NM_014363	SACS	GGAACAGAGACTCTTTGGTCAAAAGATATGGCGCCATATCAGGTTATCTGACTGGATCAA	42.8333	92.3333	5.407	6.41859	hsa-miR-5706	hsa-miR-4743-3p	hsa-miR-544a	hsa-miR-338-3p	hsa-miR-7159-5p
hsa_circRNA_001182	0.00387982	0.101494	1.51676	down	ASCRP3009381	hsa_circ_0001182	circBase	chr21	-	33735522	33735618	sense overlapping	NM_014825	URB1	GGAATCAGGCGTGCACACAGCCTTATCCCTTATTTCTGTCATTTTGAAGAGGGCATTAAA	53.3333	85.6667	5.7215	6.32249	hsa-miR-34b-5p	hsa-miR-34c-5p	hsa-miR-4692	hsa-miR-506-5p	hsa-miR-505-3p
hsa_circRNA_091578	0.0199675	0.189252	2.10582	down	ASCRP3009461	hsa_circ_0091578	circBase	chrX	-	132458172	132458564	exonic	NM_001448	GPC4	GGAGATGTCGTGAGCAAGGTCTCCGTGAATTCTTCAAAGAACTACTTGAAAATGCAGAGA	150.833	396.167	7.34353	8.41791	hsa-miR-1178-3p	hsa-miR-23a-3p	hsa-miR-23b-3p	hsa-miR-1305	hsa-miR-7705
hsa_circRNA_005388	0.00656636	0.117219	1.61958	down	ASCRP3009509	hsa_circ_0005388	circBase	chr6	-	160205697	160209175	exonic	NM_030752	TCP1	GGATCCCAGGTTATGGCTGCAGCTTCGATTGCCAATATTGTAAAAAGTTCTCTTGGTCCA	62.8333	112.167	6.00278	6.6984	hsa-miR-181a-2-3p	hsa-miR-136-5p	hsa-miR-7157-5p	hsa-miR-452-3p	hsa-miR-6505-3p
hsa_circRNA_004559	0.00445929	0.10498	1.84731	down	ASCRP3009628	hsa_circ_0004559	circBase	chr3	-	131186934	131190123	exonic	NM_007208	MRPL3	GGCTCTGTACCTGGACATAAAAATTGCTTAGTAAAGTATTGGTAAAGGTTTTCAAGGTGT	163.167	358.833	7.44314	8.32857	hsa-miR-584-3p	hsa-miR-4727-5p	hsa-miR-4522	hsa-miR-5707	hsa-miR-6793-5p
hsa_circRNA_027093	0.0291393	0.221887	1.51749	down	ASCRP3009663	hsa_circ_0027093	circBase	chr12	-	57064058	57066849	exonic	NM_006601	PTGES3	GGGAAGATGATTCAGATGAAGACATGTCTAATTTTGATCGTTTCTCTGAGGCAGCCTGCT	213.167	390.833	7.85389	8.45557	hsa-miR-15b-3p	hsa-miR-5187-3p	hsa-miR-212-5p	hsa-miR-7107-3p	hsa-miR-579-3p
hsa_circRNA_008180	0.00204106	0.0856229	1.79202	down	ASCRP3009670	hsa_circ_0008180	circBase	chr3	+	61570411	61609229	intronic	ENST00000295874	PTPRG	GGGAATGAATGACTTGTTCAGGAGGTCCTTAGTAATCACAGCTCCATTGAGTTTGTCCAG	86	175.667	6.48078	7.32237	hsa-miR-4739	hsa-miR-1273h-5p	hsa-miR-619-5p	hsa-miR-5787	hsa-miR-7851-3p
hsa_circRNA_104731	0.0246392	0.206338	1.66624	down	ASCRP3009700	hsa_circ_0006134	circBase	chr9	+	4823547	4833228	exonic	NM_005772	RCL1	GGGATTGATGGTGAATCATTTGAACTGAAGATTTTGAAGCCAGCTTCATAAGGCTATTGG	65.1667	120.333	6.04816	6.78475	hsa-miR-744-3p	hsa-miR-139-5p	hsa-miR-367-5p	hsa-miR-589-5p	hsa-miR-668-3p
hsa_circRNA_404517	0.0482322	0.278793	1.55216	down	ASCRP3009712		25070500	chr1	-	53699213	53701307	exonic	NM_002370	MAGOH	GGGCCGGCAGGGAAGTTAAGATATGCCAACAACAGCAATTACAAGAATGATGTCATGATC	94.1667	169.5	6.61928	7.25356	hsa-miR-9-5p	hsa-miR-3681-3p	hsa-miR-6809-3p	hsa-miR-4762-3p	hsa-miR-6781-3p
hsa_circRNA_004607	3.28083e-05	0.038689	1.58659	down	ASCRP3009745	hsa_circ_0004607	circBase	chr1	-	85816097	85824530	exonic	NM_012137	DDAH1	GGGTCTAGTGAATCTGCACAGAAGGCCCTTAAGGTTGACATGATGAAAGAAGCATTAGAA	75.3333	136.5	6.28074	6.94667	hsa-miR-6817-5p	hsa-miR-153-3p	hsa-miR-548l	hsa-miR-4727-5p	hsa-miR-495-5p
hsa_circRNA_102402	0.000846381	0.0609806	2.38471	down	ASCRP3009986	hsa_circ_0048232	circBase	chr19	+	1417498	1422395	exonic	NM_018959	DAZAP1	GTCACGGAGGTAGTCATGATCTATGACGCCGAGAAGCAGAGGCCCCGAGGAAGCTCTTCG	366.667	1117.67	8.70159	9.9554	hsa-miR-433-3p	hsa-miR-324-5p	hsa-miR-215-3p	hsa-miR-670-5p	hsa-miR-562
hsa_circRNA_404328	0.00434407	0.103652	1.81733	down	ASCRP3010043		25242744	chrX	-	15863501	15870647	exonic	NM_003916	AP1S2	GTCCTTAAAGCAATTGAGCAGGCTGATCTACTGCAGGAGATGCAGTTTATGTTGCTTTTT	41.6667	76.6667	5.32166	6.18348	hsa-miR-6809-3p	hsa-miR-519d-5p	hsa-miR-129-5p	hsa-miR-26b-5p	hsa-miR-4477b
hsa_circRNA_101803	0.00469964	0.105428	1.61078	down	ASCRP3010056	hsa_circ_0003520	circBase	chr16	-	47143393	47165936	exonic	NM_018092	NETO2	GTCGGCTTAGCAGGTTTCGAATGCTCTTTACTTCCTTTGTGGAGCTGTTGTTAATAACAG	143.833	275.333	7.2653	7.95306	hsa-miR-136-5p	hsa-miR-372-5p	hsa-miR-329-5p	hsa-miR-218-2-3p	hsa-miR-376c-5p
hsa_circRNA_404621	0.0317969	0.232326	2.05051	down	ASCRP3010148		25070500	chr1	+	180609838	180610653	intronic	ENST00000367589	XPR1	GTGAGAACAATTATGTGGCTGTGAGGTTATCAGTGTAACTATTACTGGACAGCCAGCTGG	72.8333	175.667	6.24488	7.28087	hsa-miR-4738-3p	hsa-miR-6739-3p	hsa-miR-3923	hsa-miR-6881-3p	hsa-miR-545-3p
hsa_circRNA_007738	0.0221661	0.195475	2.01074	down	ASCRP3010223	hsa_circ_0007738	circBase	chr9	-	91723962	91727541	sense overlapping	NM_016848	SHC3	GTGGAGTGGAAGATGGACATTGAGGAAGAAGGGCAGTACTTGGGGTGCATTGAAGTTCTG	197	492	7.72647	8.7342	hsa-miR-3192-5p	hsa-miR-1277-5p	hsa-miR-1289	hsa-miR-4691-5p	hsa-miR-484
hsa_circRNA_018886	0.00203229	0.0856229	1.51691	down	ASCRP3010230	hsa_circ_0018886	circBase	chr10	+	75848953	75854219	exonic	NM_003373	VCL	GTGGATTGATAATCCCACAGTGGATGACCGTGGAGTCGAGGACAAGGATCCTCACCGGTG	41.3333	65.3333	5.35827	5.9594	hsa-miR-4686	hsa-miR-1205	hsa-miR-134-3p	hsa-miR-6874-3p	hsa-miR-588
hsa_circRNA_101324	0.0247362	0.206955	1.91097	down	ASCRP3010332	hsa_circ_0031286	circBase	chr14	+	23791389	23792692	exonic	NM_004643	PABPN1	GTTACCATACTGTGTGACAAATTTAGTGGCCATCCCAAAGGGAGCTGGAAGCTATCAAAG	216.667	506	7.8781	8.8124	hsa-miR-103a-2-5p	hsa-miR-767-5p	hsa-miR-181d-3p	hsa-miR-376c-3p	hsa-miR-377-3p
hsa_circRNA_004397	0.0232804	0.200169	1.50319	down	ASCRP3010335	hsa_circ_0004397	circBase	chr6	-	105192034	105233194	exonic	NM_020771	HACE1	GTTACGGGCAGCCTCTGGAATTGCTTTGGCACTCGTTAGATGAATGGCTAGTTTTAATAG	207	378.5	7.81083	8.39886	hsa-miR-4753-3p	hsa-miR-1245a	hsa-miR-766-5p	hsa-miR-376a-3p	hsa-miR-623
hsa_circRNA_063598	0.00326719	0.0964825	1.51691	down	ASCRP3010385	hsa_circ_0063598	circBase	chr22	-	42069936	42084913	exonic	NM_005008	NHP2L1	GTTCTCCATTCTTGTGAGCATCCTAATAAATCTGTTCCATTTTGATGACAGCCGCGCGGG	136	245.333	7.18876	7.7899	hsa-miR-6798-5p	hsa-miR-1197	hsa-miR-7150	hsa-miR-3162-5p	hsa-miR-4739
hsa_circRNA_402541	0.0448695	0.271028	1.66771	down	ASCRP3010387		25242744	chr20	+	21335426	21338430	exonic	NM_012255	XRN2	GTTCTCCTGTTCCTATGTTAAGGGATCTGACACAGAACACTGTAGTCAGGTGTTGCTCTC	488	1053	9.07828	9.81615	hsa-miR-4433b-3p	hsa-miR-3124-3p	hsa-miR-135a-5p	hsa-miR-499a-3p	hsa-miR-135b-5p
hsa_circRNA_103661	0.00114832	0.0680546	1.60653	down	ASCRP3010451	hsa_circ_0070003	circBase	chr4	-	76584026	76587233	exonic	NM_012297	G3BP2	GTTTATGGCCAAAATCATTTGACATTGTGCAGCAAAGAAATGGTTATGGAGAAGCCCAGT	45.3333	78.5	5.52372	6.20767	hsa-miR-649	hsa-miR-374a-5p	hsa-miR-545-3p	hsa-miR-503-5p	hsa-miR-374b-5p
hsa_circRNA_403520	0.00240553	0.0907365	2.11691	down	ASCRP3010484		25242744	chr5	-	179743340	179744058	exonic	NM_005110	GFPT2	GTTTGCTTTTTCATCAGCCAGTCAGGTAACTTCAGTGCGTTTATGCAGAAGGAGATCTTC	63.3333	147.833	5.99944	7.0814	hsa-miR-499b-3p	hsa-miR-34a-5p	hsa-miR-6806-3p	hsa-miR-498	hsa-miR-362-5p
hsa_circRNA_102856	0.00592206	0.113761	1.52177	down	ASCRP3010569	hsa_circ_0006006	circBase	chr2	+	173435453	173460751	exonic	NR_103729	PDK1	TAAATTTGGAAGAATGCAATGAGAGCCACTATGGAACACCATGCCAACAGAGGTGTTTAC	211.667	399	7.86228	8.46804	hsa-miR-637	hsa-miR-362-5p	hsa-miR-500a-5p	hsa-miR-30a-5p	hsa-miR-511-5p
hsa_circRNA_001183	0.00166003	0.0781606	1.5009	down	ASCRP3010658	hsa_circ_0001183	circBase	chr21	-	33750753	33756773	exonic	NM_014825	URB1	TAATTGCGGGTGATGACAGCACTATAGTGCAGGTGTTGGAAGTGAAAGACGATGTTAATA	103.167	178.667	6.77094	7.35677	hsa-miR-208a-5p	hsa-miR-211-5p	hsa-miR-512-3p	hsa-miR-551b-5p	hsa-miR-4644
hsa_circRNA_104654	0.014553	0.166622	2.00751	down	ASCRP3010728	hsa_circ_0003214	circBase	chr8	+	98817580	98837381	exonic	NM_018407	LAPTM4B	TACCAGCAATGACACTACGATCATCAATGCTGTGGTACTGTTGATTTTATTGAGTGCCCT	104.667	241.667	6.76671	7.77212	hsa-miR-133a-5p	hsa-miR-26a-5p	hsa-miR-562	hsa-miR-155-5p	hsa-miR-138-5p
hsa_circRNA_001595	0.00431031	0.103648	1.63213	down	ASCRP3010806	hsa_circ_0001595	circBase	chr6	+	27805660	27805745	antisense	NM_003510	HIST1H2AK	TACTTGCCCTTGGCCTTGTGGTGGCTCTGAAAAGAACCTTTTTGGTTTGGACCGAGGTAT	192.667	378.167	7.70054	8.4073	hsa-miR-3135b	hsa-miR-744-5p	hsa-miR-875-5p	hsa-miR-4508	hsa-miR-762
hsa_circRNA_100827	0.00620917	0.115169	1.63311	down	ASCRP3010809	hsa_circ_0022249	circBase	chr11	-	61044064	61045948	exonic	NM_152718	VWCE	TACTTGTGTTCCAGGCTGTTTTCACAGTGGTGTCGTCCGAGCTGAAGGGGATGTGTTTTC	81.1667	150	6.37994	7.08757	hsa-miR-510-5p	hsa-miR-30b-3p	hsa-miR-570-3p	hsa-miR-143-5p	hsa-miR-185-5p
hsa_circRNA_043817	0.0486046	0.279441	1.58351	down	ASCRP3010956	hsa_circ_0043817	circBase	chr17	-	40498586	40500557	exonic	NM_139276	STAT3	TATCAGCACAATCTACGAAGAATCAAGCAGTTTCTTCAGTTGGGACCCCTGATTTTAGCA	68	117.833	6.09442	6.75755	hsa-miR-8075	hsa-miR-558	hsa-miR-1183	hsa-miR-4660	hsa-miR-6762-5p
hsa_circRNA_057090	0.0098953	0.140263	1.67983	down	ASCRP3011044	hsa_circ_0057090	circBase	chr2	+	173423435	173435552	exonic	NM_002610	PDK1	TATTCAAGTTCATGTCACGCTGGGTAATGAGGATTTGACTGTGAAGGATCAGTGAATGCT	189.167	388.5	7.68111	8.42942	hsa-miR-1193	hsa-miR-548k	hsa-miR-643	hsa-miR-3064-5p	hsa-miR-4299
hsa_circRNA_042189	0.0312391	0.229872	1.77591	down	ASCRP3011096	hsa_circ_0042189	circBase	chr17	+	16284366	16286054	exonic	uc002gpx.3	UBB	TCAAAATGTTAATAAAGGTTTCGTTGCATGGTACACTCGTTGCATAAATTTGCGCTCCGC	41	77.3333	5.33391	6.16247	hsa-miR-653-3p	hsa-miR-3614-3p	hsa-miR-3692-5p	hsa-miR-518a-5p	hsa-miR-527
hsa_circRNA_401336	0.000309832	0.0458262	3.3395	down	ASCRP3011148		25242744	chr15	+	25213078	25219603	exonic	NM_003097	SNRPN	TCAAGTTTTAACTGTGGACATTGGATTTGGTGGAACAGCAATCATGGTGTCAGTTGTACC	106.667	427.5	6.83315	8.57279	hsa-miR-875-3p	hsa-miR-612	hsa-miR-6776-3p	hsa-miR-8067	hsa-miR-6780b-5p
hsa_circRNA_000342	0.000496983	0.0523732	1.97422	down	ASCRP3011223	hsa_circ_0000342	circBase	chr11	-	77043774	77064644	exonic	NM_002576	PAK1	TCAGCTAAAGAGCTGCTACAGGAAGCATAGTGAGTGTGGGCGATCCTAAGAAGAAATATA	65.5	141.5	6.02732	7.0086	hsa-miR-3170	hsa-miR-26b-5p	hsa-miR-181b-5p	hsa-miR-6855-5p	hsa-miR-26a-5p
hsa_circRNA_405996	0.00541574	0.111256	1.78383	down	ASCRP3011316		25070500	chr2	+	173426947	173429801	exonic	NM_002610	PDK1	TCCAAACTGCAATGTACTTGAAGTTATTAAAGGTATATCCAGAGTCTTCAGGAGCTTCTT	121	254.667	7.01164	7.84662	hsa-miR-548k	hsa-miR-543	hsa-miR-4289	hsa-miR-3121-5p	hsa-miR-3668
hsa_circRNA_003580	0.013569	0.161456	1.60323	down	ASCRP3011353	hsa_circ_0003580	circBase	chr1	+	97235258	97236407	exonic	NM_021190	PTBP2	TCCAGTACTCGAATCACAAAGAACTAAAGACAGATAATACATTAAACCAACCAATGGTAA	51.5	91.1667	5.6936	6.37457	hsa-miR-548aq-5p	hsa-miR-1265	hsa-miR-4781-3p	hsa-miR-1278	hsa-miR-5587-5p
hsa_circRNA_406411	0.0304742	0.226847	1.61548	down	ASCRP3011383		25070500	chr3	+	186505671	186506070	intronic	ENST00000323963	EIF4A2	TCCCTAAATAAATTGAATTGTACTTTGTTATATGATGTGAGAAGCCAGCATCTTGGCTGT	29	49.3333	4.78442	5.47638	hsa-miR-4724-5p	hsa-miR-454-3p	hsa-miR-200a-5p	hsa-miR-200b-5p	hsa-miR-499b-3p
hsa_circRNA_103979	0.00408645	0.103101	2.39257	down	ASCRP3011391	hsa_circ_0001543	circBase	chr5	-	142779220	142780417	exonic	NM_000176	NR3C1	TCCCTGGTCGAACAGTTTTTTCTAATGGCTATTCAAGTTGATATTCACTGATGGACTCCA	108.833	310.833	6.84647	8.10503	hsa-miR-370-3p	hsa-miR-629-3p	hsa-miR-134-3p	hsa-miR-1298-5p	hsa-miR-486-3p
hsa_circRNA_100448	0.00508026	0.108589	1.62788	down	ASCRP3011445	hsa_circ_0016419	circBase	chr1	+	213139063	213139687	exonic	NM_001136474	VASH2	TCCTGGGCATATATAATCACACAGGGACCCAGTTCTTTGAAATTAGGAAAATGAGACCGC	56.5	101	5.82726	6.53025	hsa-miR-541-5p	hsa-miR-19b-2-5p	hsa-miR-611	hsa-miR-153-5p	hsa-miR-512-5p
hsa_circRNA_402671	0.00918096	0.134383	1.71944	down	ASCRP3011474		25242744	chr21	+	45089764	45093836	exonic	NM_015056	RRP1B	TCGAGAATGGAAAGGAATAGACAGGCTACGCCTGGACAAATACTATATGGAGGTTTCAGT	40.3333	74.5	5.28104	6.06299	hsa-miR-4793-5p	hsa-miR-5699-3p	hsa-miR-214-5p	hsa-miR-4682	hsa-miR-6876-3p
hsa_circRNA_403023	0.000299963	0.0458262	1.66192	down	ASCRP3011570		25242744	chr3	-	179131199	179138715	exonic	NM_021629	GNB4	TCTCAGATATCAATGCTGTCAGTGATGCTCGGAAAGCATGTAATGATGCAACGCTTGTTC	37.3333	67.3333	5.21378	5.94663	hsa-miR-548u	hsa-miR-7161-5p	hsa-miR-4639-3p	hsa-miR-6834-3p	hsa-miR-23a-3p
hsa_circRNA_405008	0.00599329	0.113905	1.62405	down	ASCRP3011591		25070500	chr12	+	53675531	53675830	intronic	ENST00000257934	ESPL1	TCTCTACGTTTTTATCATTCCTAAATTGGCGGACAAGTCACTGAGGCAGGCATATTTCCT	52.1667	88.8333	5.65539	6.35498	hsa-miR-3169	hsa-miR-4496	hsa-miR-3691-3p	hsa-miR-6847-5p	hsa-miR-3132
hsa_circRNA_401849	0.0309264	0.228445	1.51261	down	ASCRP3011595		25242744	chr17	-	58342772	58366043	exonic	NM_032582	USP32	TCTCTCTGATATTGTAGAAGGCATACTGAATGCACATGACACCACAAAGGGTGAAAAGGT	76.6667	129.333	6.29969	6.89673	hsa-miR-494-5p	hsa-miR-548e-5p	hsa-miR-6818-3p	hsa-miR-4422	hsa-miR-4799-5p
hsa_circRNA_103989	0.01548	0.170584	1.61409	down	ASCRP3011644	hsa_circ_0074665	circBase	chr5	+	151166132	151175136	exonic	NM_005754	G3BP1	TCTGGAACTTTCTATGATCAGGCAGTTGTCAGGTTTGGACATATTTGACTCTTTTCCCCC	147.667	287	7.31309	8.00381	hsa-miR-103a-2-5p	hsa-miR-626	hsa-miR-429	hsa-miR-450b-5p	hsa-miR-876-5p
hsa_circRNA_074849	0.020822	0.191422	1.84836	down	ASCRP3011754	hsa_circ_0074849	circBase	chr5	+	162869050	162872022	exonic	NM_004060	CCNG1	TGAAATTCAACCTTCTGTGTTGGCATTGTCTATCATTGCATTAGAGATCCAAGCACAGAA	73.3333	149.167	6.20952	7.09576	hsa-miR-4729	hsa-miR-3977	hsa-miR-613	hsa-miR-548m	hsa-miR-548at-5p
hsa_circRNA_039238	0.00567907	0.112043	1.54297	down	ASCRP3011789	hsa_circ_0039238	circBase	chr16	-	47162235	47165936	exonic	NM_018092	NETO2	TGAAGAGCTTGAAGGACTGGGATTTCGAGCAAAATATTCATTTATTCCAGTGTTGTTAAT	122.333	226.667	7.06061	7.68632	hsa-miR-1273e	hsa-miR-376c-5p	hsa-miR-376b-5p	hsa-miR-3145-3p	hsa-miR-4698
hsa_circRNA_104655	0.0114396	0.150291	2.00454	down	ASCRP3011883	hsa_circ_0085013	circBase	chr8	+	98827555	98831466	exonic	NM_018407	LAPTM4B	TGACTTTTAAGACATGTGCATTGCCATTGCGATTTCTCTTCTCATGATCCTGATATGTGC	287.167	702.5	8.28284	9.28612	hsa-miR-562	hsa-miR-155-5p	hsa-miR-640	hsa-miR-489-3p	hsa-let-7c-5p
hsa_circRNA_004766	0.0141368	0.164676	1.79915	down	ASCRP3011927	hsa_circ_0004766	circBase	chr14	-	20793697	20797532	exonic	NM_021178	CCNB1IP1	TGAGTACTGCGTTTTTCTTTTATGGTTGAAGATGAAATCCACTGAGGAGGGAAGTCCAGC	75.6667	153	6.28399	7.13131	hsa-miR-145-5p	hsa-miR-5588-5p	hsa-miR-552-5p	hsa-miR-6508-5p	hsa-miR-5586-5p
hsa_circRNA_104788	0.000470463	0.0512029	1.64422	down	ASCRP3012067	hsa_circ_0002921	circBase	chr9	-	74489529	74489999	exonic	NM_016014	ABHD17B	TGCAGACATTGAAGCTGCTTGGCTTGCTCTTAGGACAAGAGCATGAATAATCTTTCATTT	50.6667	89.5	5.65009	6.36749	hsa-miR-622	hsa-miR-182-3p	hsa-miR-654-5p	hsa-miR-517-5p	hsa-miR-200c-3p
hsa_circRNA_104464	0.000870716	0.0617108	2.37617	down	ASCRP3012098	hsa_circ_0082077	circBase	chr7	-	121755127	121757011	exonic	NM_005763	AASS	TGCATTACCACACAAGGAGCCCAAGCAATCTTTAATGAGCTACCTTGTGAATATGTGGAG	78.1667	210	6.33046	7.5791	hsa-miR-505-5p	hsa-miR-485-3p	hsa-miR-105-3p	hsa-miR-125b-1-3p	hsa-miR-125a-3p
hsa_circRNA_400915	0.0108188	0.145978	1.6937	down	ASCRP3012129		25242744	chr12	-	26848538	26869175	exonic	NM_002223	ITPR2	TGCCCAAAATGAAGGAAAAAATGTGATTGTTGTAGGAGATAAAGTTGTTTTGATGCCTGT	56.1667	105.667	5.84659	6.60677	hsa-miR-3194-3p	hsa-miR-7157-5p	hsa-miR-4684-3p	hsa-miR-7154-5p	hsa-miR-6796-3p
hsa_circRNA_104272	0.040738	0.25962	1.64738	down	ASCRP3012249	hsa_circ_0078784	circBase	chr6	-	170846321	170858201	exonic	NM_002793	PSMB1	TGCTTGACAACCAGTACTATACTGGCAATTGCTGGAGAAGATTTTGCAATTGTTGCTTCT	64.5	118.833	6.04884	6.76901	hsa-miR-185-3p	hsa-let-7f-2-3p	hsa-miR-20b-3p	hsa-let-7a-2-3p	hsa-let-7e-3p
hsa_circRNA_006383	0.00222484	0.0876163	2.42855	down	ASCRP3012306	hsa_circ_0006383	circBase	chr9	-	74481714	74489999	exonic	NM_016014	ABHD17B	TGGACAGTATCTTGAAAGGTTGAAACAGTTTGTGTCACAGGAACTGAGCATGAATAATCT	92	259.5	6.58995	7.87005	hsa-miR-424-5p	hsa-miR-5197-3p	hsa-miR-429	hsa-miR-3607-5p	hsa-miR-195-5p
hsa_circRNA_400018	0.000319435	0.0458262	2.54707	down	ASCRP3012443	hsa_circ_0092375	circBase	chr11	+	8705688	8705968	intronic	ENST00000314138	RPL27A	TGGCTATTCAGAAGACGTTTATTATTGGCTTAAACAAAAAGTTTAGAAGCAAGCCTTGCC	80.3333	232.833	6.36168	7.71051	hsa-miR-134-5p	hsa-miR-510-5p	hsa-miR-597-3p	hsa-miR-575	hsa-miR-490-3p
hsa_circRNA_404096	0.0195337	0.188266	1.55898	down	ASCRP3012462		25242744	chr8	-	109247226	109254142	exonic	NM_001568	EIF3E	TGGGAATTACTCAGGAGCAGCAGAATATCTTTATTTTTTTAGAGTGCTGATATATAATGA	96	173.333	6.66038	7.30098	hsa-miR-597-3p	hsa-miR-4422	hsa-miR-6772-3p	hsa-miR-203a-5p	hsa-miR-448
hsa_circRNA_085278	0.0150374	0.168464	2.05189	down	ASCRP3012531	hsa_circ_0085278	circBase	chr8	-	103846416	103848618	exonic	NM_015878	AZIN1	TGGTGGAGGATTCACGGGAACTGAATTTCAATTGGAAGAGGGTCTTACTACATATTGCAA	109	264.667	6.84144	7.87839	hsa-miR-6720-5p	hsa-miR-22-5p	hsa-miR-944	hsa-miR-3913-3p	hsa-miR-7850-5p
hsa_circRNA_025593	0.0185709	0.184422	2.45342	down	ASCRP3012572	hsa_circ_0025593	circBase	chr12	-	21788274	21795059	exonic	NM_002300	LDHB	TGTAGTGTGCTGGACATTCTTACGTATGTTACCTGGAAACTAAGTGGATTACCCAAACAC	132.667	385	7.10784	8.40263	hsa-miR-4802-3p	hsa-miR-5187-5p	hsa-miR-3157-5p	hsa-miR-501-5p	hsa-miR-216b-3p
hsa_circRNA_407249	0.0416993	0.261416	1.99192	down	ASCRP3012612		25070500	chr9	+	134353337	134353833	intronic	ENST00000357304	PRRC2B	TGTCTCCTGGTGAGTGGAAAGACTTAAGTCATCCTCATATCTTCAGGGGAAAGAACTCAG	125.333	311.833	7.06657	8.06073	hsa-miR-5008-5p	hsa-miR-6728-3p	hsa-miR-4741	hsa-miR-6828-3p	hsa-miR-661
hsa_circRNA_403657	0.0335861	0.238821	2.05569	down	ASCRP3012633		25242744	chr6	-	86387512	86387750	exonic	NR_003038	SNHG5	TGTGACTGACTAGCAGCTTCATTTTGAAATACACGAAAAAACTTCCAGAACATCTGGGAG	52.1667	113	5.65289	6.69251	hsa-miR-181a-5p	hsa-miR-181d-5p	hsa-miR-181b-5p	hsa-miR-548t-5p	hsa-miR-23c
hsa_circRNA_008152	0.00791899	0.124976	2.26746	down	ASCRP3012678	hsa_circ_0008152	circBase	chr17	-	49278952	49281286	exonic	NM_017643	MBTD1	TGTGTCGCAACCATTAGAAAGGTTACAATGCCCTTTTAAGATATGAAGGATTTGAAAATG	94	240.167	6.59019	7.77127	hsa-miR-361-5p	hsa-miR-593-5p	hsa-miR-96-5p	hsa-miR-4459	hsa-miR-1250-3p
hsa_circRNA_402392	0.0392206	0.253916	1.63142	down	ASCRP3012889		25242744	chr2	+	163204087	163215667	exonic	NM_012198	GCA	TTATGTTGCTTGCTGTGTGAAGCTTCGAGCATTGACAGTTTGGAAATTTTAGCATTCAGG	29.3333	49.6667	4.82777	5.5339	hsa-miR-544a	hsa-miR-7157-5p	hsa-miR-6874-3p	hsa-miR-892a	hsa-miR-7152-5p
hsa_circRNA_401518	0.00320728	0.0964825	1.53465	down	ASCRP3013009		25242744	chr16	-	3725324	3740986	exonic	NM_016292	TRAP1	TTCCCCTTGTACTTGAATGGAAGGCGGATGAACACCTTGCAGGAAAACCAATTCTGTGTC	118	212.333	6.98149	7.5994	hsa-miR-3692-5p	hsa-miR-6503-5p	hsa-miR-4726-3p	hsa-miR-2276-3p	hsa-miR-4449
hsa_circRNA_406465	0.0184295	0.184104	1.72791	down	ASCRP3013177		25070500	chr4	+	39201097	39205342	exonic	NM_025132	WDR19	TTGATGAAGATGGATGACCGAACCTCTGCTGCTGAAAGCATGGAAAACATACTAAGAGAA	43.6667	78.8333	5.39924	6.18827	hsa-miR-6807-3p	hsa-miR-4762-3p	hsa-miR-599	hsa-miR-1285-5p	hsa-miR-544a
hsa_circRNA_004662	0.0170815	0.17724	1.6261	down	ASCRP3013185	hsa_circ_0004662	circBase	chr6	-	160103505	160109274	exonic	NM_001024465	SOD2	TTGCAAAAAGTAAACCACGATCGTTATGCTGAGAGATGTTACAGCCCAGATAGCTCTTCA	86	162.667	6.49331	7.19473	hsa-miR-4520-2-3p	hsa-miR-208b-5p	hsa-miR-4713-5p	hsa-miR-4659a-3p	hsa-miR-4659b-3p
hsa_circRNA_029975	0.0253676	0.208818	1.75672	down	ASCRP3013188	hsa_circ_0029975	circBase	chr13	+	35615069	35633000	exonic	NM_015678	NBEA	TTGCAATTCATCAGTTAGGACCTGGATATAAGCTGGTTGGTGGAGAATTTGACTTGGAGA	101.667	207.333	6.73943	7.55231	hsa-miR-4502	hsa-miR-215-3p	hsa-miR-4762-3p	hsa-miR-4728-3p	hsa-miR-7157-3p
hsa_circRNA_005009	0.00105947	0.0669806	1.67487	down	ASCRP3013364	hsa_circ_0005009	circBase	chr3	-	179131199	179144030	exonic	NM_021629	GNB4	TTTCACGGGACATGTCTCAGATATCAATGCTGTCAGTCTGTTTTCACTCATTAGCTCCTG	85.8333	161.5	6.44862	7.19267	hsa-miR-548u	hsa-miR-1248	hsa-miR-7161-5p	hsa-miR-4639-3p	hsa-miR-6834-3p
